# Supplementary material for: PALS1-dependent modulations of mRNA profiles in MDCK II cells grown in non-confluent monolayers and three-dimensional cysts
Source: BMC Genom Data. 2024 Nov 29;25:102. doi: 10.1186/s12863-024-01284-0 (PMC11607895; doi:10.1186/s12863-024-01284-0)
Supplement: Supplementary file 1 — Supplementary Material 1 [file 12863_2024_1284_MOESM1_ESM.xlsx]

## Sheet: Sheet 1
sample_ID
