# Supplementary material for: PALS1-dependent modulations of mRNA profiles in MDCK II cells grown in non-confluent monolayers and three-dimensional cysts
Source: BMC Genom Data. 2024 Nov 29;25:102. doi: 10.1186/s12863-024-01284-0 (PMC11607895; doi:10.1186/s12863-024-01284-0)
Supplement: Supplementary file 2 — Supplementary Material 2 [file 12863_2024_1284_MOESM2_ESM.xlsx]

## Sheet: Sheet 1
ENSEMBL_gene_ID	gene_symbol	log2FoldChange	padj
ENSCAFG00845030385	ACE2	13.2331	7.49162e-74
ENSCAFG00845029683	SYT13	12.2988	1.56656e-61
ENSCAFG00845017120	RIPPLY1	9.40333	2.75858e-218
ENSCAFG00845007267	DNAJB13	9.40084	5.83214e-37
ENSCAFG00845020065	MAK	9.20304	4.30456e-35
ENSCAFG00845027540	CERKL	9.05137	8.48202e-35
ENSCAFG00845012617	PPP1R1B	8.8635	1.21998e-270
ENSCAFG00845002918	PLA2G2C	8.7164	9.83701e-29
ENSCAFG00845010899	RIBC2	8.71541	7.66229e-32
ENSCAFG00845025803	MSLNL	8.31902	4.57089e-27
ENSCAFG00845002654	COLCA2	8.27562	3.76027e-110
ENSCAFG00845010716	IL1R1	8.27109	1.05434e-49
ENSCAFG00845014321	TTC22	8.09479	5.16059e-27
ENSCAFG00845017235	DAW1	7.98021	6.98318e-27
ENSCAFG00845009497	GAS2L2	7.9349	3.39969e-32
ENSCAFG00845003000	UBXN10	7.88781	1.39361e-21
ENSCAFG00845001456	PIGR	7.8637	1.20652e-145
ENSCAFG00845031032	ENO4	7.84289	1.0928e-25
ENSCAFG00845019264	FOXJ1	7.78803	1.51519e-145
ENSCAFG00845023820	MAGI2	7.66541	5.9137e-24
ENSCAFG00845004270	RANBP3L	7.61434	1.50936e-261
ENSCAFG00845027011	CATIP	7.61168	2.64026e-23
ENSCAFG00845028166	MAP3K15	7.58472	1.31864e-22
ENSCAFG00845020957	MME	7.55928	1.26394e-13
ENSCAFG00845009171	CFTR	7.52844	5.94167e-22
ENSCAFG00845023753	DNAI1	7.44876	1.54461e-22
ENSCAFG00845014999	KLK10	7.43897	1.30824e-07
ENSCAFG00845010781	CDH16	7.42509	8.62317e-101
ENSCAFG00845027215	ITGA4	7.36151	1.95391e-28
ENSCAFG00845020939	LKAAEAR1	7.34089	2.16441e-21
ENSCAFG00845002436	SBSN	7.23279	2.08991e-107
ENSCAFG00845029496	CPAMD8	7.21956	8.39497e-114
ENSCAFG00845030739	ACE2.1	7.21281	2.13561e-21
ENSCAFG00845018083	HPGD	7.08228	7.96128e-20
ENSCAFG00845003417	HKDC1	7.07382	1.78667e-44
ENSCAFG00845016424	RSPH1	7.06306	6.84922e-20
ENSCAFG00845003606	EVC	7.04772	0
ENSCAFG00845027277	SLC5A1	7.0404	9.30046e-12
ENSCAFG00845018508	ZBBX	6.91658	2.42396e-18
ENSCAFG00845017930	PODN	6.88449	0
ENSCAFG00845013480	APCDD1L	6.88145	1.78591e-16
ENSCAFG00845017636	DTX4	6.82531	1.12171e-105
ENSCAFG00845025630	TRPM8	6.81949	9.73115e-22
ENSCAFG00845009188	ALDOB	6.80179	8.85799e-19
ENSCAFG00845009519	KLHL14	6.72546	8.67157e-98
ENSCAFG00845022578	ARHGAP24	6.71741	2.52317e-27
ENSCAFG00845025144	RORC	6.71395	6.34625e-20
ENSCAFG00845020359	LAMC3	6.68193	5.58052e-17
ENSCAFG00845017329	GJB1	6.67943	2.93245e-106
ENSCAFG00845028326	OTOF	6.65507	1.8326e-14
ENSCAFG00845029374	RAMP1	6.6537	4.69371e-26
ENSCAFG00845003689	CRMP1	6.58684	1.0637e-16
ENSCAFG00845009042	EFHC1	6.57377	2.63427e-60
ENSCAFG00845018881	DNAI2	6.55409	1.06661e-16
ENSCAFG00845014517	ARHGAP45.1	6.55149	1.04403e-13
ENSCAFG00845002163	SLC22A2	6.54683	0
ENSCAFG00845030022	CFAP44	6.51575	3.8204e-25
ENSCAFG00845003379	FXYD2	6.47954	3.30816e-219
ENSCAFG00845013633	KRT23	6.4765	3.33028e-13
ENSCAFG00845021671	TEX26	6.45319	2.33072e-55
ENSCAFG00845001328	DHRS3	6.40617	0
ENSCAFG00845023336	P2RX6	6.40329	1.63598e-15
ENSCAFG00845030629	VWA2	6.38632	3.21801e-34
ENSCAFG00845028116	SELENOI.1	6.38588	1.67202e-172
ENSCAFG00845000922	PROM1	6.36165	2.80827e-17
ENSCAFG00845002733	VWA3A	6.35055	1.10598e-79
ENSCAFG00845018976	TSPOAP1	6.33749	1.19368e-51
ENSCAFG00845011780	LBH	6.33627	0
ENSCAFG00845020347	VWA3B	6.32513	5.6502e-15
ENSCAFG00845026678	TMEM52B	6.30988	1.75749e-15
ENSCAFG00845010017	TTLL6	6.29472	1.75276e-14
ENSCAFG00845027895	EFHC2	6.26763	1.71281e-16
ENSCAFG00845028783	DCDC1	6.22076	1.67223e-27
ENSCAFG00845006979	HMGCS2	6.20052	8.77482e-15
ENSCAFG00845029769	NRXN2	6.20039	1.49059e-133
ENSCAFG00845008028	TMEM163	6.19957	1.91787e-30
ENSCAFG00845013683	HNF4A	6.1742	1.4813e-294
ENSCAFG00845030346	SLC22A11	6.12766	1.10164e-43
ENSCAFG00845016971	ST6GALNAC2	6.12056	2.58699e-170
ENSCAFG00845002583	PACRG	6.10243	6.7133e-15
ENSCAFG00845003944	TMEM232	6.09453	5.20629e-19
ENSCAFG00845022782	SLC38A3	6.08268	5.88563e-31
ENSCAFG00845010104	C3	6.07962	9.32945e-55
ENSCAFG00845014866	SERPINF2	6.07444	4.36821e-120
ENSCAFG00845029818	RIMBP2	6.05001	6.93599e-153
ENSCAFG00845021093	DNAH7	6.00679	7.4153e-15
ENSCAFG00845021552	MYO7B	6.00269	2.47371e-88
ENSCAFG00845002190	PLCXD3	5.97308	1.8081e-41
ENSCAFG00845001058	FAM83E	5.95618	2.14201e-25
ENSCAFG00845023628	HUNK	5.91394	4.00059e-13
ENSCAFG00845016091	CFAP74	5.89624	7.62546e-14
ENSCAFG00845013825	PLXDC1	5.89473	2.948e-12
ENSCAFG00845019733	C17H2orf81	5.8795	4.46392e-21
ENSCAFG00845004797	CFAP161	5.87914	1.07725e-09
ENSCAFG00845020579	HHATL	5.84515	9.60518e-14
ENSCAFG00845020628	AQP1	5.80985	1.90155e-12
ENSCAFG00845014223	KCNJ11	5.79955	3.34146e-12
ENSCAFG00845027098	HCN4	5.79443	4.93291e-68
ENSCAFG00845002910	SLIT3	5.77581	0
ENSCAFG00845016598	HLF	5.75239	1.29199e-28
ENSCAFG00845014411	USH1C	5.73684	5.88185e-93
ENSCAFG00845011545	RXFP1	5.69526	4.50057e-10
ENSCAFG00845027330	VIL1	5.67416	1.83862e-13
ENSCAFG00845018002	CYP4A11	5.65889	0
ENSCAFG00845001030	PPP6R1	5.59681	9.00215e-134
ENSCAFG00845028387	TOX	5.58162	0.0153221
ENSCAFG00845027842	CCDC24	5.57883	4.09248e-40
ENSCAFG00845030603	DNAH1	5.57839	1.68014e-48
ENSCAFG00845013650	GRIK4	5.55093	9.51696e-08
ENSCAFG00845018869	PEBP4	5.55006	3.2089e-12
ENSCAFG00845025696	GABRA3	5.53559	5.80132e-95
ENSCAFG00845016079	CLDN19	5.52145	3.24985e-12
ENSCAFG00845012088	CFAP100	5.47163	4.17463e-15
ENSCAFG00845020403	TSPAN1	5.45877	0
ENSCAFG00845001655	GAS7	5.44754	1.42792e-09
ENSCAFG00845025099	TEX52	5.43489	4.38907e-10
ENSCAFG00845013057	FABP1	5.43352	2.97815e-12
ENSCAFG00845027198	MYO5C	5.41121	3.25154e-274
ENSCAFG00845027411	CHDH	5.3999	3.5042e-09
ENSCAFG00845012626	CREG2	5.39737	7.96214e-10
ENSCAFG00845002728	CYP2B6	5.34626	8.43069e-10
ENSCAFG00845026868	LRRC23	5.30993	1.32948e-11
ENSCAFG00845015078	ADAM28	5.30936	3.32523e-92
ENSCAFG00845017181	CLDN2	5.30318	0
ENSCAFG00845028750	SCTR	5.29614	6.01023e-127
ENSCAFG00845013832	ATOH8	5.27592	1.66517e-154
ENSCAFG00845015625	GALNT18	5.274	0.000328089
ENSCAFG00845019496	RBP4	5.26364	0
ENSCAFG00845029982	CFI	5.25983	2.78622e-89
ENSCAFG00845005919	TP53I11	5.25699	8.12204e-91
ENSCAFG00845017012	CDH13	5.23064	7.77159e-45
ENSCAFG00845000628	KLF9	5.20031	3.80733e-33
ENSCAFG00845003422	TRIM9	5.14923	4.56544e-93
ENSCAFG00845027851	CLRN3	5.14777	4.86581e-08
ENSCAFG00845006650	PRAM1	5.13952	1.69364e-50
ENSCAFG00845008850	CLDN10	5.13876	4.93366e-10
ENSCAFG00845020351	TCF24.1	5.13019	3.03551e-09
ENSCAFG00845003394	MLXIPL	5.12064	5.7266e-87
ENSCAFG00845031057	EMX2	5.11721	4.01617e-87
ENSCAFG00845003127	PDE8A	5.10841	7.5923e-11
ENSCAFG00845002990	PCDHB16	5.09269	2.73687e-07
ENSCAFG00845011211	CFAP69	5.08837	1.26083e-92
ENSCAFG00845026822	SLC6A12	5.07433	1.71597e-29
ENSCAFG00845027975	TSHZ2	5.06961	2.21016e-10
ENSCAFG00845009797	AGBL3	5.0615	6.21509e-13
ENSCAFG00845011315	CCDC192	5.04168	8.54955e-09
ENSCAFG00845014422	TLCD4	5.03563	0
ENSCAFG00845024066	F7	5.03357	3.5524e-09
ENSCAFG00845000526	DHDH	5.0224	8.30881e-133
ENSCAFG00845000595	SPEF2	4.98687	2.80029e-05
ENSCAFG00845011404	GRK4	4.97621	1.12977e-09
ENSCAFG00845013691	MAN1C1	4.96697	2.37582e-93
ENSCAFG00845005421	KCNJ16	4.95823	5.36413e-233
ENSCAFG00845029656	APOBEC1	4.93803	1.08512e-127
ENSCAFG00845007679	CREB3L2	4.93612	5.9786e-10
ENSCAFG00845009989	MPP2	4.92312	2.09337e-25
ENSCAFG00845010748	TLE2	4.91229	8.21231e-94
ENSCAFG00845014297	POU2F3	4.90543	7.33752e-09
ENSCAFG00845001377	ITIH2	4.88927	1.19094e-32
ENSCAFG00845013777	CNIH2	4.8852	9.40424e-08
ENSCAFG00845004769	COLGALT2	4.87395	2.76091e-08
ENSCAFG00845017271	FNDC11	4.87376	2.1034e-07
ENSCAFG00845004762	VNN1.1	4.8719	1.92052e-36
ENSCAFG00845018820	AGPAT3	4.85752	2.16242e-94
ENSCAFG00845030420	PLEKHS1	4.85262	3.31697e-117
ENSCAFG00845021466	RAB36	4.83752	1.30417e-26
ENSCAFG00845004203	PADI2	4.83084	1.27729e-20
ENSCAFG00845027935	ONECUT1	4.82379	8.04479e-95
ENSCAFG00845030901	ABCC2	4.80793	4.22991e-233
ENSCAFG00845010997	PTH1R	4.77306	5.89944e-28
ENSCAFG00845029967	PER2	4.75983	7.05696e-94
ENSCAFG00845023736	NDRG2	4.75629	1.64803e-104
ENSCAFG00845014608	C15H1orf216	4.74896	0.000102369
ENSCAFG00845014818	DNAH6	4.74406	3.32985e-19
ENSCAFG00845017258	CA3	4.74319	7.48089e-07
ENSCAFG00845014766	SFTPD	4.73805	1.6625e-57
ENSCAFG00845002335	SLC16A9	4.73613	3.4319e-05
ENSCAFG00845030680	DNALI1	4.73524	1.19149e-10
ENSCAFG00845007215	DEPTOR	4.73514	5.13532e-144
ENSCAFG00845020073	FBXL13	4.72601	9.65541e-22
ENSCAFG00845016884	OR10V4	4.71829	2.10661e-07
ENSCAFG00845009210	STARD10	4.71162	2.94644e-155
ENSCAFG00845000767	TTC12	4.70428	9.4918e-36
ENSCAFG00845021635	DACH1	4.6836	2.01417e-19
ENSCAFG00845012026	TLR4	4.68244	2.50634e-19
ENSCAFG00845016359	AK8	4.67039	2.0446e-82
ENSCAFG00845013563	SLC39A12	4.66794	3.43582e-07
ENSCAFG00845026869	AMIGO2	4.66695	1.39274e-25
ENSCAFG00845009118	BAAT	4.66027	6.15773e-08
ENSCAFG00845019396	SPATA4	4.65361	4.73659e-07
ENSCAFG00845011417	ASCL2	4.63605	0.00019933
ENSCAFG00845002060	SLC16A4	4.63337	9.83488e-12
ENSCAFG00845028604	CRYBA2	4.63056	3.03577e-09
ENSCAFG00845028794	NEK11	4.62854	4.75279e-110
ENSCAFG00845021182	ROPN1L	4.61014	3.41178e-42
ENSCAFG00845010355	DDC	4.60839	1.50716e-06
ENSCAFG00845001634	DNAAF3	4.6043	1.68951e-177
ENSCAFG00845021061	OSBP2	4.5943	8.20297e-09
ENSCAFG00845013212	IZUMO4	4.57453	4.4337e-19
ENSCAFG00845021602	C16H4orf47	4.57405	6.42629e-24
ENSCAFG00845014846	FGF22	4.56646	1.2298e-06
ENSCAFG00845007949	DNAAF11	4.56253	0.00014198
ENSCAFG00845018826	ACOX2	4.55882	3.35743e-08
ENSCAFG00845019362	EGR3	4.5468	1.4347e-19
ENSCAFG00845017288	CYP4A38	4.53635	0
ENSCAFG00845007453	SLC13A2	4.51468	4.53751e-16
ENSCAFG00845029564	PPP1R3C	4.51216	0
ENSCAFG00845006941	ARMC3	4.50144	9.64679e-73
ENSCAFG00845022231	COL18A1	4.50112	2.89004e-153
ENSCAFG00845017537	SLC16A11	4.48679	1.42296e-06
ENSCAFG00845005449	ENKUR	4.48349	7.30459e-23
ENSCAFG00845029692	LRRC56	4.4774	3.65428e-48
ENSCAFG00845011716	ACSBG2	4.47353	6.64349e-08
ENSCAFG00845014684	PRRT1	4.46375	4.21174e-08
ENSCAFG00845010062	EML6	4.45244	1.62202e-42
ENSCAFG00845020029	FBXO36	4.43294	1.36089e-07
ENSCAFG00845018719	CRACDL	4.43065	4.75914e-32
ENSCAFG00845007325	NCALD	4.42768	5.95705e-228
ENSCAFG00845020467	PRR5L	4.41106	2.82614e-06
ENSCAFG00845017572	TRIL	4.41072	6.70067e-83
ENSCAFG00845017720	SLC1A7	4.39826	1.17312e-53
ENSCAFG00845020297	FGF9	4.3856	1.15113e-67
ENSCAFG00845001491	ALPL	4.38518	5.49265e-173
ENSCAFG00845020309	RASSF10	4.36972	1.28785e-81
ENSCAFG00845006948	ARMC12	4.35956	3.09176e-80
ENSCAFG00845010970	ITGAD	4.35881	0.00636068
ENSCAFG00845022888	PECAM1	4.34286	0.000136094
ENSCAFG00845028715	C15orf65	4.34039	1.19242e-17
ENSCAFG00845026874	ARMH1	4.33233	2.57687e-30
ENSCAFG00845010324	FGD2	4.32955	2.71288e-06
ENSCAFG00845011770	SLC9C2	4.29932	8.47945e-13
ENSCAFG00845016101	MAPK15	4.29237	9.73415e-110
ENSCAFG00845018095	ADAMTS5	4.29118	0.00013894
ENSCAFG00845002917	AZGP1	4.28027	1.71598e-05
ENSCAFG00845014384	STPG1	4.27978	7.31874e-10
ENSCAFG00845001666	CCDC114	4.27276	3.61512e-40
ENSCAFG00845014269	ABCC8	4.27097	7.09145e-14
ENSCAFG00845021383	RSPH14	4.27061	4.56893e-72
ENSCAFG00845000157	ZNF461	4.23816	1.07584e-07
ENSCAFG00845023331	FAM227A	4.23297	6.81196e-23
ENSCAFG00845019493	C35H6orf52	4.22701	4.07321e-24
ENSCAFG00845003818	RLBP1	4.22012	3.96249e-197
ENSCAFG00845014494	DAAM2	4.20759	2.18127e-43
ENSCAFG00845015529	N4BP2L1	4.20174	2.24513e-157
ENSCAFG00845002603	POU2AF1	4.20093	6.38857e-87
ENSCAFG00845018408	PRR15	4.19137	2.66462e-11
ENSCAFG00845004723	VNN1	4.18083	8.84109e-157
ENSCAFG00845022561	CD86	4.1798	2.06236e-07
ENSCAFG00845021244	CLDN8	4.14333	2.81202e-13
ENSCAFG00845007434	ZFR2	4.14298	1.76693e-26
ENSCAFG00845018109	CYP4B1	4.14229	1.25952e-05
ENSCAFG00845010362	RSPH9	4.13919	2.04222e-41
ENSCAFG00845010985	ODAD4	4.11831	9.69722e-192
ENSCAFG00845030261	SPEG	4.1065	0.00014313
ENSCAFG00845003699	AK7	4.1004	2.39143e-15
ENSCAFG00845003721	SLC12A3	4.09672	4.51558e-05
ENSCAFG00845004580	VSIR	4.09464	7.52787e-72
ENSCAFG00845003345	VPS37D	4.09304	3.73082e-137
ENSCAFG00845011753	DLX3	4.09053	0.000358234
ENSCAFG00845002682	C5H11orf53	4.06605	9.74031e-27
ENSCAFG00845001272	CEP126	4.06502	4.19099e-12
ENSCAFG00845009746	ARMC2	4.06091	4.32245e-55
ENSCAFG00845015978	PRR15L	4.05669	6.33792e-120
ENSCAFG00845001483	NPR1	4.03639	7.85686e-219
ENSCAFG00845017365	BCL6B	4.03511	4.6069e-06
ENSCAFG00845014193	MCTP1	4.02212	0.000172198
ENSCAFG00845014896	KLK11	4.0218	0.00507265
ENSCAFG00845001076	SPACA4	4.01995	0.0023093
ENSCAFG00845000712	SSC5D	4.00649	1.61246e-36
ENSCAFG00845017022	AMN	3.99895	6.85712e-19
ENSCAFG00845006606	NEPN	3.99191	6.34795e-16
ENSCAFG00845010151	RGS14	3.98264	1.10128e-07
ENSCAFG00845019588	PDE6C	3.9825	9.99451e-05
ENSCAFG00845030484	KY	3.97346	5.9833e-06
ENSCAFG00845018006	ADAMTS1	3.96366	0
ENSCAFG00845000639	ANPEP	3.95718	7.24394e-05
ENSCAFG00845005146	PTGDS	3.95614	0.00103971
ENSCAFG00845023354	CACNA1H	3.94619	0.0132558
ENSCAFG00845011629	KCNQ1	3.94436	0
ENSCAFG00845025701	CYP17A1	3.93877	0.00116224
ENSCAFG00845023191	LEKR1	3.93844	5.70404e-22
ENSCAFG00845003545	FXYD1	3.92999	2.27111e-23
ENSCAFG00845003381	TMEM229B	3.92078	1.08434e-29
ENSCAFG00845025772	CFAP54	3.91743	4.13798e-95
ENSCAFG00845026724	BRME1	3.90203	1.28977e-05
ENSCAFG00845031075	TBXAS1	3.89518	1.98214e-95
ENSCAFG00845015253	LRRC14B	3.89513	3.01705e-23
ENSCAFG00845030702	LRRK2	3.87966	5.31065e-54
ENSCAFG00845017209	SRMS	3.87921	6.82085e-05
ENSCAFG00845023249	ARSL	3.87624	5.09716e-282
ENSCAFG00845002020	TEKT1	3.87468	9.26719e-50
ENSCAFG00845007615	SLC16A7	3.87467	0.00372542
ENSCAFG00845001965	SMTNL2	3.8693	0
ENSCAFG00845009396	DLG2	3.86375	2.98729e-159
ENSCAFG00845029482	DLEC1	3.85463	1.51322e-35
ENSCAFG00845028852	CFAP61	3.84679	3.10843e-33
ENSCAFG00845006901	BCAM	3.84587	0
ENSCAFG00845003174	CABCOCO1	3.84537	1.05037e-49
ENSCAFG00845006276	SEL1L3	3.84141	2.05051e-10
ENSCAFG00845011063	CA7	3.83997	3.48231e-05
ENSCAFG00845023086	IQCD	3.82892	8.69969e-111
ENSCAFG00845026363	RUFY4	3.81241	0.000831491
ENSCAFG00845011898	CAPN13	3.80253	1.23685e-42
ENSCAFG00845016366	SYT3	3.79745	2.71793e-07
ENSCAFG00845001711	C4BPA	3.79723	0.00263173
ENSCAFG00845017971	DNER	3.78511	2.44146e-15
ENSCAFG00845019386	GCNT2	3.78099	1.1956e-259
ENSCAFG00845002065	ENOSF1	3.77989	5.06628e-96
ENSCAFG00845017578	DRP2	3.7777	0.00311355
ENSCAFG00845029056	BPI	3.77569	8.85041e-77
ENSCAFG00845023731	NTN4	3.77012	4.19541e-187
ENSCAFG00845020532	HCAR1	3.76974	1.60829e-09
ENSCAFG00845012691	NPTX1	3.76537	5.021e-05
ENSCAFG00845024241	FAM78B	3.76107	1.7397e-26
ENSCAFG00845006144	LMOD2	3.75608	0.00151686
ENSCAFG00845023600	TRIM71	3.75599	3.72696e-05
ENSCAFG00845028911	RASSF2	3.75577	0.000841059
ENSCAFG00845019838	AIRE	3.74739	0.000288857
ENSCAFG00845030873	REPS2	3.73171	3.54848e-200
ENSCAFG00845019575	PLPPR2	3.73005	7.17308e-35
ENSCAFG00845026101	C26H22orf15	3.72545	9.63935e-28
ENSCAFG00845002494	KATNAL2	3.71929	3.1813e-05
ENSCAFG00845003312	CFAP276	3.71689	9.06616e-57
ENSCAFG00845001896	SCNN1B	3.71655	1.51808e-85
ENSCAFG00845009783	AFAP1L1	3.71586	1.69232e-75
ENSCAFG00845022415	FBXO16	3.71442	6.17639e-17
ENSCAFG00845006936	SLC46A2	3.71123	2.40648e-05
ENSCAFG00845006278	HAO2	3.69557	0.000441192
ENSCAFG00845013112	OLFM4	3.69504	0.000223474
ENSCAFG00845014809	KLK12	3.68653	0.00768312
ENSCAFG00845010735	SLC39A4	3.67999	8.08115e-228
ENSCAFG00845010357	FOLR1	3.66805	0.000310429
ENSCAFG00845020539	YPEL4	3.66282	7.9454e-24
ENSCAFG00845011435	TXNIP	3.66187	0
ENSCAFG00845007309	CHRM1	3.66146	0.00145897
ENSCAFG00845024244	ANTXR1	3.64413	2.23071e-89
ENSCAFG00845010405	PPARA	3.64355	4.34253e-06
ENSCAFG00845026619	CCDC148	3.64021	1.87682e-263
ENSCAFG00845012065	AATK	3.63881	1.32569e-12
ENSCAFG00845027818	FAM214A	3.63787	2.64853e-74
ENSCAFG00845026999	GNB5	3.63363	9.28191e-181
ENSCAFG00845025411	OSR2	3.62862	1.84377e-76
ENSCAFG00845002291	PITPNM3	3.62019	1.34268e-45
ENSCAFG00845030771	OSCP1	3.6201	0
ENSCAFG00845002945	PCDHB6	3.61463	1.07664e-30
ENSCAFG00845002777	STOX1	3.60758	1.41771e-29
ENSCAFG00845002151	NLRC3	3.60554	0.00132867
ENSCAFG00845009971	FBXO32	3.60549	8.17979e-75
ENSCAFG00845005333	ADGRB2	3.60499	1.47055e-98
ENSCAFG00845025571	FREM2	3.60491	0.0184917
ENSCAFG00845019580	CYP4V2	3.59509	6.54671e-110
ENSCAFG00845017657	ZNF791	3.58457	2.34014e-14
ENSCAFG00845011828	LY6G6F	3.58273	0.000289966
ENSCAFG00845028482	EFCAB1	3.57722	5.98907e-33
ENSCAFG00845024321	NME9	3.57615	3.7819e-05
ENSCAFG00845028851	SORD	3.57454	4.53766e-47
ENSCAFG00845026776	RGS22	3.56278	1.68788e-140
ENSCAFG00845008184	FAM171A2	3.55549	6.84791e-243
ENSCAFG00845017785	CYYR1	3.55136	0.00115185
ENSCAFG00845016141	TGFBR3	3.54826	1.29741e-122
ENSCAFG00845008296	SYTL2	3.54598	1.61062e-290
ENSCAFG00845027860	RETN	3.5458	0.0307302
ENSCAFG00845030290	CRTAC1	3.54002	3.33407e-11
ENSCAFG00845015871	DNAAF1	3.53969	4.57594e-33
ENSCAFG00845010506	FSCN2	3.53269	5.89458e-05
ENSCAFG00845023599	ADGRL1	3.52109	0
ENSCAFG00845022702	PTPN22	3.51823	4.30072e-07
ENSCAFG00845006665	TSNAXIP1	3.51228	3.05234e-30
ENSCAFG00845010101	TTC38	3.50725	1.37875e-104
ENSCAFG00845002228	GABRP	3.50634	5.64972e-23
ENSCAFG00845012059	PKLR	3.49705	5.9219e-20
ENSCAFG00845029583	CRY2	3.49413	0
ENSCAFG00845027780	SLC10A2	3.48632	0.00163899
ENSCAFG00845011643	SYT12	3.47903	3.61138e-15
ENSCAFG00845029662	CHST1	3.47661	9.71926e-49
ENSCAFG00845000490	WDR93	3.46795	9.09336e-59
ENSCAFG00845001647	DOCK8	3.458	0.000284865
ENSCAFG00845030289	SLC22A12	3.45744	1.18823e-130
ENSCAFG00845018879	LBX2	3.45232	2.55644e-15
ENSCAFG00845025001	SLC2A11	3.44954	3.59267e-33
ENSCAFG00845029263	RIMKLB	3.44451	4.1272e-153
ENSCAFG00845000727	CREBRF	3.43872	1.39653e-158
ENSCAFG00845027404	CLEC1B	3.43809	0.0491252
ENSCAFG00845019546	FAM167A	3.43287	1.6873e-24
ENSCAFG00845009977	WHRN	3.42764	3.2494e-11
ENSCAFG00845000506	NOX3	3.42523	0.00213086
ENSCAFG00845003261	ELAPOR1	3.42349	5.43706e-38
ENSCAFG00845013102	TCP11L2	3.41354	3.1235e-148
ENSCAFG00845022329	DRC3	3.41316	2.07452e-78
ENSCAFG00845013654	LIMCH1	3.40472	1.36703e-35
ENSCAFG00845024039	MAP1A	3.40443	5.05107e-95
ENSCAFG00845000659	TMEM171	3.40443	2.05606e-69
ENSCAFG00845019628	ABHD16B	3.39724	0.000633527
ENSCAFG00845009566	IL17B	3.39622	0.0385514
ENSCAFG00845004857	FAXDC2	3.39462	0
ENSCAFG00845001583	SYT5	3.37956	1.20657e-34
ENSCAFG00845001972	SCNN1G	3.37783	0.000112272
ENSCAFG00845011095	SPA17	3.37603	1.18552e-78
ENSCAFG00845016014	PITX2	3.3728	1.4259e-80
ENSCAFG00845004698	RASA4B	3.36875	3.65408e-78
ENSCAFG00845010493	C17orf113	3.36386	8.8974e-20
ENSCAFG00845001026	SEMA4B	3.35868	0
ENSCAFG00845009293	LRRC73	3.34928	3.93319e-60
ENSCAFG00845002324	KCNIP1	3.34775	8.06174e-06
ENSCAFG00845018638	NOTCH3	3.34631	2.13239e-120
ENSCAFG00845009603	SMIM24	3.34621	0.00160854
ENSCAFG00845004234	DEGS2	3.34505	9.49604e-275
ENSCAFG00845021551	MDH1B	3.33648	1.23232e-19
ENSCAFG00845003342	INCA1	3.33624	6.89398e-39
ENSCAFG00845004526	CDH23	3.33591	0.000272377
ENSCAFG00845006725	FBXW12	3.33522	0.0131174
ENSCAFG00845013088	EFCAB6	3.33151	1.41956e-195
ENSCAFG00845019987	AGBL2	3.32935	5.02992e-221
ENSCAFG00845001737	SELENOP	3.32912	1.84792e-22
ENSCAFG00845020464	SMKR1	3.32678	2.50781e-31
ENSCAFG00845011607	SLC4A4	3.32537	0.000661035
ENSCAFG00845016827	CCDC30	3.32192	1.28978e-233
ENSCAFG00845000755	WNT4	3.31924	1.52248e-65
ENSCAFG00845029730	GDF3	3.31819	0.013237
ENSCAFG00845011806	LRRIQ1	3.31589	7.6107e-141
ENSCAFG00845015058	SPINT3	3.31315	2.49521e-08
ENSCAFG00845001060	AGT	3.31065	0.00106966
ENSCAFG00845008661	KCTD19	3.30898	6.87799e-10
ENSCAFG00845031115	SCG5	3.30888	7.86061e-39
ENSCAFG00845019660	MCHR1	3.30814	0.0311829
ENSCAFG00845007611	TMPRSS6	3.30068	2.78859e-31
ENSCAFG00845015341	DLGAP3	3.30027	0.00259157
ENSCAFG00845014295	SRCIN1	3.29942	5.44725e-57
ENSCAFG00845023157	EXD3	3.29491	4.52737e-54
ENSCAFG00845013694	NR3C2	3.29015	1.5381e-14
ENSCAFG00845026781	ETV1	3.28211	5.40862e-170
ENSCAFG00845002932	SLC2A9	3.28164	2.03303e-78
ENSCAFG00845003624	TENM2	3.27682	7.62339e-08
ENSCAFG00845019656	PPP1R14C	3.26001	1.39841e-253
ENSCAFG00845007639	ACSM3	3.25825	1.4477e-49
ENSCAFG00845019306	ZCCHC12	3.25583	0.000620567
ENSCAFG00845000996	FBXO15	3.24941	2.32501e-35
ENSCAFG00845010568	CPZ	3.24894	0.000452074
ENSCAFG00845000032	TNFRSF11A	3.24637	6.76011e-63
ENSCAFG00845012527	ZFYVE28	3.24351	8.42022e-68
ENSCAFG00845020971	C26H5orf52	3.23978	0.00103678
ENSCAFG00845025907	CYS1	3.23009	1.83819e-221
ENSCAFG00845027869	MAJIN	3.22565	5.37062e-11
ENSCAFG00845030941	ERAS	3.22151	0.00151365
ENSCAFG00845030584	TTC21A	3.2164	1.11357e-93
ENSCAFG00845004764	LRRIQ3	3.21618	0.00150781
ENSCAFG00845026411	CCDC78	3.21279	1.35624e-29
ENSCAFG00845003347	PCDHGB1	3.20892	8.35508e-07
ENSCAFG00845024102	RASD1	3.20626	0.0267126
ENSCAFG00845021320	ZMYND10	3.20437	2.21933e-282
ENSCAFG00845027791	KCNB2	3.20088	0.000111817
ENSCAFG00845007049	SNCG	3.19301	5.34636e-41
ENSCAFG00845014609	MOCS1	3.19092	6.03249e-139
ENSCAFG00845004184	PRKCG	3.18627	1.82129e-24
ENSCAFG00845010504	TNNI2	3.18586	6.7798e-24
ENSCAFG00845023481	C11H9orf24	3.18566	0.0327272
ENSCAFG00845000679	HCST	3.18425	0.000757731
ENSCAFG00845010545	SF-1	3.18362	0.00331004
ENSCAFG00845008119	WDR97	3.17803	5.46088e-28
ENSCAFG00845024042	STK32C	3.17559	1.24235e-07
ENSCAFG00845000863	ZSCAN1	3.17405	1.42395e-18
ENSCAFG00845013736	CACNA1G	3.17149	0.00843398
ENSCAFG00845008672	SSPO	3.16998	2.4797e-23
ENSCAFG00845022465	SEMA3B	3.16211	1.05174e-05
ENSCAFG00845025037	BAIAP2L2	3.16143	9.13183e-09
ENSCAFG00845026309	C31H21orf62	3.1613	0.0144101
ENSCAFG00845004496	CADM1	3.16057	1.4645e-154
ENSCAFG00845015461	LSAMP	3.15553	1.38992e-124
ENSCAFG00845002787	NRP1	3.15401	3.32042e-121
ENSCAFG00845027619	RASA3	3.15394	3.70248e-54
ENSCAFG00845018270	SPHK1	3.14439	9.0521e-42
ENSCAFG00845019012	CAPN3	3.14283	1.06252e-22
ENSCAFG00845011164	PKNOX2	3.14216	0.00297983
ENSCAFG00845011976	ZNF572	3.13852	1.09719e-99
ENSCAFG00845020610	PLCE1	3.1352	1.70946e-14
ENSCAFG00845030849	RCOR2	3.12765	4.61383e-16
ENSCAFG00845028313	CYP27A1	3.12263	1.86603e-134
ENSCAFG00845018235	AQP2	3.11864	2.97422e-106
ENSCAFG00845014053	ABAT	3.11497	0
ENSCAFG00845024633	ECM2	3.11097	2.23078e-32
ENSCAFG00845029008	EEPD1	3.10157	4.7226e-38
ENSCAFG00845022970	GGT1	3.09774	6.86034e-53
ENSCAFG00845023760	ELF5	3.09116	0.0103615
ENSCAFG00845006994	MMRN2	3.09111	1.69199e-46
ENSCAFG00845020645	SERPING1	3.08737	3.27465e-07
ENSCAFG00845004835	HAS1	3.08735	7.88485e-06
ENSCAFG00845003657	TSPAN15	3.08639	7.56298e-200
ENSCAFG00845000370	EGR2	3.08438	1.60345e-55
ENSCAFG00845021057	DYNLRB2	3.08214	4.05341e-121
ENSCAFG00845001839	CCDC152	3.07994	0.00359027
ENSCAFG00845029360	EXD1	3.0774	2.65852e-42
ENSCAFG00845014635	THA1	3.07566	9.36344e-131
ENSCAFG00845019241	CTSS	3.07087	7.06321e-189
ENSCAFG00845028327	EBF3	3.06619	1.04527e-08
ENSCAFG00845007567	BARX2	3.05932	1.71031e-19
ENSCAFG00845030111	EGF	3.05728	1.71623e-217
ENSCAFG00845028236	GRK7	3.05525	0.0153072
ENSCAFG00845001218	DNAI3	3.05474	1.43938e-18
ENSCAFG00845022368	SYNGAP1	3.0523	2.40397e-119
ENSCAFG00845011564	HK3	3.05025	1.31705e-05
ENSCAFG00845029932	SLC22A13	3.0494	0.00160754
ENSCAFG00845004909	RINL	3.0453	3.18365e-06
ENSCAFG00845007191	CPE	3.0452	1.28526e-142
ENSCAFG00845012011	SYT7	3.04261	4.57989e-42
ENSCAFG00845005345	ABCA5	3.03945	8.24411e-278
ENSCAFG00845022260	DNAH12	3.03933	0.0183389
ENSCAFG00845017770	EFEMP2	3.03283	0.010552
ENSCAFG00845008092	IFT172	3.02604	8.67303e-277
ENSCAFG00845021664	ADSS1	3.0219	6.76184e-73
ENSCAFG00845001467	FMO3	3.02003	0.00132821
ENSCAFG00845011241	TINAG	3.01931	1.90277e-08
ENSCAFG00845002896	PCDHB4	3.01848	0.0370398
ENSCAFG00845026568	MCIDAS	3.01338	9.77132e-11
ENSCAFG00845009915	ZNF214	3.01331	6.2726e-143
ENSCAFG00845016386	ID4	3.00986	3.8777e-57
ENSCAFG00845028989	KIAA1755	3.00845	3.16038e-59
ENSCAFG00845028026	INSYN1	3.00809	2.44923e-196
ENSCAFG00845020545	PDE11A	3.00714	0.0121836
ENSCAFG00845017758	CCDC198	3.00626	4.92129e-148
ENSCAFG00845005322	LCN15	3.00394	0.000304239
ENSCAFG00845006909	ANKRD6	3.00267	7.61263e-26
ENSCAFG00845014362	LTBP2	3.0003	3.73527e-173
ENSCAFG00845003836	TMEM200C	2.99367	7.60116e-10
ENSCAFG00845009161	RAPGEFL1	2.98942	3.94038e-33
ENSCAFG00845008138	IGFBP4	2.98836	2.33852e-99
ENSCAFG00845025888	SCG3	2.98787	0.000960607
ENSCAFG00845009643	TMEM176B	2.97983	0.0135279
ENSCAFG00845018978	ZYG11A	2.97953	0.000671745
ENSCAFG00845009397	EPHX1	2.96896	8.68065e-13
ENSCAFG00845016272	SPACA9	2.96146	1.18203e-66
ENSCAFG00845030116	HNF1A	2.95861	1.65292e-28
ENSCAFG00845002717	HSD11B1	2.95703	0.0245133
ENSCAFG00845026261	NATD1	2.95224	3.31852e-223
ENSCAFG00845017238	CD5	2.94626	0.0150661
ENSCAFG00845014698	MEIG1	2.94612	7.068e-12
ENSCAFG00845012342	LZTFL1	2.94365	3.21508e-294
ENSCAFG00845014744	UNC5CL	2.94206	1.4784e-48
ENSCAFG00845023368	CCDC65	2.94093	8.0317e-99
ENSCAFG00845009387	ADAMTS6	2.93949	1.27257e-12
ENSCAFG00845004424	PCBD1	2.93764	2.19485e-287
ENSCAFG00845000634	NKX2-5	2.93306	0.0112873
ENSCAFG00845013339	FGFR3	2.93061	2.65484e-125
ENSCAFG00845030150	TMPRSS2	2.92614	7.64212e-18
ENSCAFG00845019736	IYD	2.92149	0.021431
ENSCAFG00845001897	S100A1	2.91844	1.88505e-22
ENSCAFG00845028365	CA4	2.89427	2.8065e-23
ENSCAFG00845025233	NKX1-2	2.89204	2.34427e-11
ENSCAFG00845010422	NDUFA4L2	2.89197	0.000462362
ENSCAFG00845001427	CFAP52	2.89086	3.73964e-35
ENSCAFG00845005947	AFP	2.89017	0.0156196
ENSCAFG00845001216	BRSK1	2.87895	8.55221e-07
ENSCAFG00845000627	PDGFD	2.87507	1.90074e-75
ENSCAFG00845012564	GRAMD1B	2.87042	0.039623
ENSCAFG00845024748	OAZ3	2.86629	0.000652472
ENSCAFG00845006958	ZSCAN30	2.86142	1.30768e-62
ENSCAFG00845024882	LDHD	2.85339	5.20254e-08
ENSCAFG00845001040	PSD2.1	2.84869	5.55337e-13
ENSCAFG00845000694	SLC23A1	2.83941	5.69288e-55
ENSCAFG00845017921	CHN2	2.83851	0
ENSCAFG00845014982	AGER	2.83663	3.74852e-19
ENSCAFG00845026546	SLC3A1	2.83501	5.65048e-05
ENSCAFG00845012466	GRID2IP	2.83288	5.66075e-17
ENSCAFG00845014290	PPFIA4	2.83085	8.12909e-23
ENSCAFG00845022167	SLC15A2	2.83031	8.2736e-13
ENSCAFG00845015178	ASAP3	2.82838	6.02098e-50
ENSCAFG00845011527	MYRF	2.82726	7.69646e-72
ENSCAFG00845003303	CLMN	2.82685	2.95714e-92
ENSCAFG00845027407	ACVR1B	2.82358	2.07213e-293
ENSCAFG00845000259	CCDC153	2.82238	5.62714e-08
ENSCAFG00845002345	VLDLR	2.81484	1.25829e-210
ENSCAFG00845020831	CLCA4	2.81105	0.00107595
ENSCAFG00845023273	ZNF177	2.80961	0.00582927
ENSCAFG00845019587	COL11A2	2.80694	1.49611e-21
ENSCAFG00845018981	DOCK11	2.80388	9.42051e-215
ENSCAFG00845018139	FGD4.1	2.80113	7.40449e-06
ENSCAFG00845016862	GGT7	2.79998	0.020994
ENSCAFG00845013350	HEPACAM2	2.79821	0.0278885
ENSCAFG00845015437	NAPRT	2.79495	0
ENSCAFG00845005806	MAPRE3	2.79399	2.22415e-117
ENSCAFG00845008928	FMO5	2.79278	9.49705e-95
ENSCAFG00845021615	TTC39D	2.79035	8.42067e-33
ENSCAFG00845014687	TLCD2	2.79011	9.88944e-05
ENSCAFG00845010920	HGFAC.1	2.78993	1.35468e-09
ENSCAFG00845013039	METTL24	2.78574	4.42773e-35
ENSCAFG00845023490	CDKL4	2.78235	8.32851e-56
ENSCAFG00845014446	SEMA6B	2.78196	2.05791e-71
ENSCAFG00845003633	GPA33	2.7794	0.00194611
ENSCAFG00845014260	TLCD5	2.77823	0.0332385
ENSCAFG00845000555	FHAD1	2.7773	1.45775e-34
ENSCAFG00845019952	BCO1	2.77371	0.00326421
ENSCAFG00845027627	ALOXE3	2.77077	0.00178578
ENSCAFG00845027332	IL17RB	2.76555	1.41194e-16
ENSCAFG00845018266	WDPCP	2.76099	4.49991e-100
ENSCAFG00845021487	DHH	2.76021	8.24899e-11
ENSCAFG00845000784	RGS11	2.75683	4.91093e-25
ENSCAFG00845022573	ENTPD8	2.74878	8.53325e-19
ENSCAFG00845017871	FHIT	2.74815	3.75298e-29
ENSCAFG00845000748	PROB1	2.74591	3.14328e-32
ENSCAFG00845017713	EPX	2.74411	9.76986e-07
ENSCAFG00845010154	PI16	2.73861	0.00309865
ENSCAFG00845010693	B4GALNT2	2.73358	0.000396971
ENSCAFG00845027970	SLIT1	2.72957	7.0864e-11
ENSCAFG00845013692	ABCA7	2.72866	3.14068e-30
ENSCAFG00845030641	STX19	2.71866	2.58994e-95
ENSCAFG00845026414	XKR9	2.7137	0.00991291
ENSCAFG00845028582	HVCN1	2.71095	5.50187e-126
ENSCAFG00845020120	FARP1	2.71074	0
ENSCAFG00845005622	CKM	2.71065	0.00032459
ENSCAFG00845029980	DYNLT2B	2.70825	7.47301e-08
ENSCAFG00845022050	CCDC154	2.70476	4.35589e-07
ENSCAFG00845018896	HORMAD1	2.7019	0.0149591
ENSCAFG00845013861	RTN4RL1	2.69829	4.24218e-05
ENSCAFG00845010666	MEOX1	2.69702	1.8092e-52
ENSCAFG00845019254	SEMA4G	2.69554	0
ENSCAFG00845002142	KCNC4	2.69206	0.0203715
ENSCAFG00845025839	ERICH2	2.69131	4.95555e-31
ENSCAFG00845015732	PPP1R1A	2.69113	0.00014331
ENSCAFG00845008572	LRRC36	2.68672	7.25491e-13
ENSCAFG00845026703	FSIP1	2.68615	1.00925e-25
ENSCAFG00845007184	TMEM196	2.68614	1.12472e-10
ENSCAFG00845000809	TMEM145	2.68305	3.94947e-55
ENSCAFG00845009471	KIF9	2.67765	5.05705e-96
ENSCAFG00845014806	IRAG1	2.67476	0.0393625
ENSCAFG00845000845	APBA1	2.67275	0.000357899
ENSCAFG00845014779	LRRC71	2.67228	1.51037e-21
ENSCAFG00845011070	SMPDL3B.1	2.67143	1.20422e-09
ENSCAFG00845015532	WFDC3	2.66608	3.99633e-94
ENSCAFG00845021016	SNED1	2.66441	2.56836e-55
ENSCAFG00845000302	FAM53A	2.66233	1.08278e-54
ENSCAFG00845027554	EFCAB10	2.66177	1.01292e-32
ENSCAFG00845012610	MXD4	2.66107	1.74561e-93
ENSCAFG00845022711	KLHL24	2.65078	3.37134e-185
ENSCAFG00845029061	PDCD4	2.64866	4.36707e-242
ENSCAFG00845004298	PALD1	2.64399	3.74807e-14
ENSCAFG00845003132	TMEM26	2.64304	0.00472425
ENSCAFG00845031064	ENOX2	2.6403	6.23291e-47
ENSCAFG00845024559	NAALAD2	2.639	3.63603e-17
ENSCAFG00845005536	DNAJB5	2.6388	1.46404e-31
ENSCAFG00845029379	C18H11orf94	2.63842	9.38981e-31
ENSCAFG00845021573	ASS1	2.63118	0.00241115
ENSCAFG00845029710	TMEM38A	2.62553	3.16232e-54
ENSCAFG00845011723	HEYL	2.62532	0.0122933
ENSCAFG00845012171	AKAP6	2.62486	7.07559e-07
ENSCAFG00845023412	GRAMD2A	2.6238	1.3377e-10
ENSCAFG00845010739	CPED1	2.61981	0.00958157
ENSCAFG00845018559	GADD45G	2.61783	1.81829e-62
ENSCAFG00845014787	EGFL8	2.61733	1.30694e-14
ENSCAFG00845017440	SGPP2	2.61587	2.9653e-130
ENSCAFG00845005787	AGR2	2.61259	1.22208e-25
ENSCAFG00845024623	SLC51B	2.61004	4.86313e-13
ENSCAFG00845013361	RNF32	2.60841	2.09695e-74
ENSCAFG00845010523	CES2	2.60516	2.21463e-25
ENSCAFG00845005715	CATSPERG	2.60197	4.87695e-30
ENSCAFG00845027016	NKD2	2.60033	4.87542e-13
ENSCAFG00845008739	CYP2W1	2.59922	4.80617e-09
ENSCAFG00845004793	DMPK	2.59869	4.18216e-34
ENSCAFG00845003121	CELSR2	2.59772	1.69547e-117
ENSCAFG00845011807	MTSS1	2.5975	5.04735e-133
ENSCAFG00845026424	BLNK	2.59654	1.75969e-66
ENSCAFG00845020483	FIBCD1	2.59536	4.86959e-106
ENSCAFG00845016488	CFAP418	2.59512	4.10469e-111
ENSCAFG00845009215	ABLIM2	2.59068	2.07743e-78
ENSCAFG00845028693	CFAP65	2.59044	1.23232e-12
ENSCAFG00845021592	ITGB2	2.58684	9.44026e-08
ENSCAFG00845004658	UPK3BL2	2.58385	0.00557657
ENSCAFG00845006844	ZNF396	2.58239	7.75066e-19
ENSCAFG00845012797	CHRNB4	2.58225	3.07378e-87
ENSCAFG00845020568	ELOVL2	2.58166	0.0322695
ENSCAFG00845008145	ZNF404	2.57947	0.00086802
ENSCAFG00845016813	GARIN5A	2.57793	6.96995e-21
ENSCAFG00845007920	DNAH11	2.57553	5.79129e-100
ENSCAFG00845024156	AMDHD1.1	2.57352	2.7069e-55
ENSCAFG00845001318	RAP1GAP	2.5732	8.15293e-50
ENSCAFG00845029264	CFAP43	2.57072	0.0014166
ENSCAFG00845008219	FAM166B	2.56951	2.00404e-25
ENSCAFG00845016955	SLC19A3	2.56951	0.028802
ENSCAFG00845004630	ABCC11	2.56441	4.50935e-13
ENSCAFG00845000780	NAT14	2.56374	2.52628e-178
ENSCAFG00845031062	DENND2A	2.55951	9.50566e-123
ENSCAFG00845014560	AASS	2.55918	9.91001e-11
ENSCAFG00845020475	C16orf46	2.55835	1.85547e-28
ENSCAFG00845016738	FBXW9	2.55611	2.48432e-87
ENSCAFG00845011302	CHRNA10	2.55462	3.1276e-09
ENSCAFG00845003276	RNF212B	2.55427	5.17248e-16
ENSCAFG00845000879	ZNF606	2.55357	8.30678e-59
ENSCAFG00845013853	ABTB1	2.55019	7.29392e-125
ENSCAFG00845019307	PEG10	2.54616	1.86225e-100
ENSCAFG00845022978	PDE4C	2.54567	0.00048213
ENSCAFG00845021756	PAIP2B	2.54424	7.3426e-228
ENSCAFG00845030596	CFP	2.54248	5.65239e-07
ENSCAFG00845016513	LMOD1	2.54223	8.43415e-13
ENSCAFG00845031098	GPC4	2.54195	4.76225e-25
ENSCAFG00845025488	TNFRSF13B	2.5402	0.000558042
ENSCAFG00845011818	RFX2	2.53795	6.61865e-40
ENSCAFG00845000912	SLC37A4	2.53772	0
ENSCAFG00845021542	EEF1A2	2.53496	0.00325315
ENSCAFG00845012995	BBS1	2.53349	1.55236e-104
ENSCAFG00845008871	ACOXL	2.53343	0.00192372
ENSCAFG00845010483	ADAMTS13	2.53004	9.15352e-11
ENSCAFG00845012991	SLC25A27	2.52654	1.03541e-41
ENSCAFG00845008324	ZDHHC1	2.5263	3.50009e-74
ENSCAFG00845009372	KIF12	2.52557	1.84966e-31
ENSCAFG00845013492	ARHGAP45	2.52542	7.68384e-07
ENSCAFG00845024615	MLF1	2.52536	1.46374e-160
ENSCAFG00845016022	FRAS1	2.52268	4.54735e-72
ENSCAFG00845026237	YPEL1	2.52022	1.29953e-06
ENSCAFG00845024894	YPEL2	2.51983	4.34838e-182
ENSCAFG00845002030	IL2RA	2.51879	0.00610948
ENSCAFG00845028465	PRKAG3	2.51278	4.11323e-08
ENSCAFG00845006962	SAMD15	2.50999	0.00808149
ENSCAFG00845014727	PPT2	2.50959	3.78272e-44
ENSCAFG00845030851	EVA1B	2.50803	1.42444e-41
ENSCAFG00845025586	PEX11G	2.50538	3.2275e-65
ENSCAFG00845020876	YBX2	2.50391	2.74048e-17
ENSCAFG00845000084	SRRM5	2.50298	1.50024e-07
ENSCAFG00845018567	CALCOCO1	2.50279	2.54396e-290
ENSCAFG00845013911	BBOF1	2.50169	1.23053e-17
ENSCAFG00845007885	TST	2.5012	1.75926e-103
ENSCAFG00845028808	RAB17	2.49822	1.29753e-71
ENSCAFG00845013356	CFAP119	2.4976	3.57496e-21
ENSCAFG00845018375	GABBR1	2.49676	2.88127e-62
ENSCAFG00845011305	MAP6	2.49443	3.80528e-05
ENSCAFG00845003745	NREP	2.49213	2.03996e-80
ENSCAFG00845005885	INPP5E	2.48824	2.14577e-33
ENSCAFG00845021657	FBF1	2.48786	7.11915e-65
ENSCAFG00845029001	A2ML1	2.48692	0.00484134
ENSCAFG00845001419	GRIN2D	2.4841	4.49668e-05
ENSCAFG00845005034	FBP2	2.48311	0
ENSCAFG00845029417	MFAP5	2.47926	0.000257245
ENSCAFG00845023806	PSD	2.47892	6.45789e-50
ENSCAFG00845007912	PLEKHB1	2.47349	2.26995e-14
ENSCAFG00845014246	DAB2IP	2.46933	1.32072e-83
ENSCAFG00845024568	RIIAD1	2.46838	9.28504e-220
ENSCAFG00845011626	GDF9	2.46631	1.06797e-21
ENSCAFG00845021641	ACAP1	2.46472	1.46168e-23
ENSCAFG00845006215	ASB15	2.46223	9.50974e-259
ENSCAFG00845027932	DNAI4	2.45483	1.21925e-41
ENSCAFG00845030963	CFAP45	2.45457	7.38331e-05
ENSCAFG00845005653	MOK	2.45259	7.14883e-49
ENSCAFG00845011327	GRB7	2.44769	9.69351e-196
ENSCAFG00845017683	TMEM132A	2.4437	1.79653e-85
ENSCAFG00845020419	TRPM2	2.44363	0.0278402
ENSCAFG00845010675	GVQW3	2.44361	1.56909e-17
ENSCAFG00845024596	CCDC160	2.4424	1.03203e-71
ENSCAFG00845021891	TNIP3	2.4415	8.15976e-38
ENSCAFG00845015603	LRRC46	2.43504	1.02591e-196
ENSCAFG00845025684	RAPGEF3	2.43321	2.43067e-07
ENSCAFG00845027762	NPM2	2.43157	0.0457022
ENSCAFG00845003005	DAB2	2.43116	3.58039e-218
ENSCAFG00845016556	GCNT3	2.42819	8.49602e-06
ENSCAFG00845029334	DNM1	2.42775	5.72399e-14
ENSCAFG00845001072	IRX3	2.42651	7.42594e-89
ENSCAFG00845012274	MSH5	2.42561	2.80721e-25
ENSCAFG00845001462	ADAMTS12	2.42063	0.00173854
ENSCAFG00845003188	GNG4	2.418	0
ENSCAFG00845000568	ALKBH6.1	2.41388	3.84492e-16
ENSCAFG00845018860	CCDC39	2.41084	1.26631e-11
ENSCAFG00845012763	ENPP5	2.40767	2.46137e-05
ENSCAFG00845013841	PLPP3	2.40719	2.28423e-211
ENSCAFG00845020962	B3GALT4	2.40504	1.63367e-81
ENSCAFG00845017716	EGR4	2.40396	0.00858524
ENSCAFG00845000916	ATP10B	2.39646	7.09541e-14
ENSCAFG00845012012	RGCC	2.39151	0.0281437
ENSCAFG00845025433	SVOP	2.39146	3.45363e-19
ENSCAFG00845007443	ELFN1	2.39034	5.49504e-55
ENSCAFG00845010621	LTB	2.38691	0.00788394
ENSCAFG00845026162	AMT	2.38585	3.03302e-12
ENSCAFG00845009039	ATG16L2	2.38442	2.97608e-21
ENSCAFG00845006221	RND2	2.38423	0.000146438
ENSCAFG00845030751	GATM	2.3817	0.000655468
ENSCAFG00845029874	NECTIN4	2.37314	5.13389e-21
ENSCAFG00845026529	GABARAPL1	2.37294	1.66333e-225
ENSCAFG00845025471	ENTPD1	2.37099	6.62041e-05
ENSCAFG00845003449	DACT3	2.36812	0.0171218
ENSCAFG00845023460	CCDC136	2.36507	3.02221e-30
ENSCAFG00845015231	FGL1	2.36397	0.00327849
ENSCAFG00845015035	EPHA6	2.35924	8.33898e-05
ENSCAFG00845024472	GRIP2	2.3592	1.17644e-13
ENSCAFG00845026062	ARL4C	2.35457	2.02364e-201
ENSCAFG00845027187	BMF	2.35308	4.05906e-50
ENSCAFG00845000209	WDR88	2.35149	0.00346565
ENSCAFG00845028722	CD302	2.34829	5.69045e-07
ENSCAFG00845014515	ABCC3	2.34747	1.87344e-116
ENSCAFG00845000042	ALDH1A1	2.34738	0
ENSCAFG00845002459	PRKN	2.34348	4.79209e-18
ENSCAFG00845002754	AMIGO1	2.33971	5.74615e-32
ENSCAFG00845030292	SAT1	2.33843	3.08576e-190
ENSCAFG00845017516	BPHL	2.33658	6.91722e-129
ENSCAFG00845011258	ZNF554	2.33508	1.07381e-18
ENSCAFG00845018253	MEF2B	2.33306	1.24543e-11
ENSCAFG00845007749	PKHD1	2.33075	1.20412e-62
ENSCAFG00845023847	ZCWPW2	2.33058	1.02443e-41
ENSCAFG00845006584	TULP1	2.32849	0.00569469
ENSCAFG00845024536	LRRC27	2.328	4.73591e-39
ENSCAFG00845023516	TMTC4	2.32772	5.13327e-108
ENSCAFG00845030359	BMT2	2.32714	1.7694e-217
ENSCAFG00845016524	C15H12orf50	2.32611	0.0128107
ENSCAFG00845005936	CNTN6	2.31632	0.00716601
ENSCAFG00845005921	APPL2	2.3063	1.66182e-224
ENSCAFG00845011120	DGAT2	2.30629	1.40858e-32
ENSCAFG00845028038	GRK3	2.2994	0
ENSCAFG00845009035	TBX10	2.29937	1.60395e-07
ENSCAFG00845018197	SNX32	2.2981	3.79979e-45
ENSCAFG00845025130	NRIP2	2.29711	6.24081e-22
ENSCAFG00845015492	MMP23	2.29651	7.40272e-12
ENSCAFG00845017640	FYN	2.295	3.24593e-22
ENSCAFG00845007817	COQ8A	2.29334	3.43609e-62
ENSCAFG00845004084	RHOH	2.29325	0.00710295
ENSCAFG00845010893	PDGFC	2.29162	2.55513e-66
ENSCAFG00845012685	CTSF	2.29144	1.14591e-194
ENSCAFG00845014474	LRG1	2.29012	4.81802e-22
ENSCAFG00845021515	SEMA6C	2.28947	1.48125e-75
ENSCAFG00845029426	MAPK8IP1	2.28891	0
ENSCAFG00845007079	AVIL	2.28638	4.18758e-24
ENSCAFG00845021986	TEP1	2.28633	5.11336e-112
ENSCAFG00845017646	CTSW	2.28614	1.12303e-06
ENSCAFG00845018818	PCGF1	2.28461	1.52177e-14
ENSCAFG00845000773	SPATA24	2.2842	5.26135e-182
ENSCAFG00845007864	WDR31	2.28266	9.96326e-109
ENSCAFG00845000741	ZNF8	2.28199	9.51979e-16
ENSCAFG00845018355	NME5	2.27878	6.53998e-39
ENSCAFG00845004901	CUX1	2.27668	0
ENSCAFG00845010989	SIAE	2.276	1.38024e-223
ENSCAFG00845010879	SLC25A23	2.27523	8.44813e-208
ENSCAFG00845025416	NEK10	2.2731	7.91165e-47
ENSCAFG00845016972	MYBPC2	2.27302	0.000642802
ENSCAFG00845024876	UBAP1L	2.27248	8.57017e-18
ENSCAFG00845021860	EGR1	2.27222	7.91154e-92
ENSCAFG00845000889	CA11	2.27025	1.61798e-10
ENSCAFG00845011679	HPCAL4	2.26758	8.84906e-43
ENSCAFG00845013091	SGK2	2.26736	0.00754035
ENSCAFG00845005605	SOSTDC1	2.26584	0.0377165
ENSCAFG00845000048	TPD52L1	2.26098	9.92302e-06
ENSCAFG00845025843	C18H11orf49	2.26044	2.14055e-136
ENSCAFG00845007214	ZNF345	2.25817	7.84832e-28
ENSCAFG00845029973	SLC16A2	2.25772	7.15682e-93
ENSCAFG00845023749	CFAP210	2.25495	2.54362e-73
ENSCAFG00845019440	EPOR	2.25383	2.67118e-95
ENSCAFG00845000466	ZNF132	2.25101	2.61789e-06
ENSCAFG00845001845	YPEL3	2.2453	3.13561e-158
ENSCAFG00845022879	LRRC75B	2.24305	4.66132e-77
ENSCAFG00845013037	DNAI7	2.24296	1.55317e-36
ENSCAFG00845015281	TBKBP1	2.24086	1.12755e-76
ENSCAFG00845017703	ZBTB7C	2.24046	2.48104e-17
ENSCAFG00845017665	SLC6A14	2.24016	0.0086734
ENSCAFG00845004301	ZNF331	2.23971	5.86549e-48
ENSCAFG00845029376	ASB9	2.23505	4.51914e-75
ENSCAFG00845025873	NEO1	2.23435	2.344e-140
ENSCAFG00845011539	SLC12A2	2.23308	0
ENSCAFG00845011945	ZFYVE1	2.2313	1.87171e-163
ENSCAFG00845012225	CAPS	2.231	2.77573e-103
ENSCAFG00845012784	ACTN3	2.22961	2.07734e-12
ENSCAFG00845004114	EML1	2.22785	1.69692e-111
ENSCAFG00845013403	TMEM42	2.22767	3.78255e-18
ENSCAFG00845003799	ARHGEF10L	2.22295	1.65925e-264
ENSCAFG00845002964	PCDHB7	2.22192	9.87769e-06
ENSCAFG00845018763	SEMA4D	2.22147	2.113e-303
ENSCAFG00845021015	PDK4	2.22007	8.24394e-25
ENSCAFG00845009002	CERK	2.21995	2.67299e-74
ENSCAFG00845008304	CHKA	2.21885	1.7471e-67
ENSCAFG00845005020	FBP1	2.21806	5.00358e-161
ENSCAFG00845020587	KAT2B	2.21794	1.02014e-232
ENSCAFG00845006671	CRACR2B	2.21695	2.66526e-09
ENSCAFG00845002081	ZBTB25	2.21659	8.45171e-62
ENSCAFG00845023105	CHD5	2.21657	2.03128e-10
ENSCAFG00845008424	TPPP3	2.21335	4.46497e-13
ENSCAFG00845013245	HYKK	2.21195	5.87521e-69
ENSCAFG00845028143	CHRM4	2.21141	5.5616e-57
ENSCAFG00845006108	RGR	2.21095	0.01102
ENSCAFG00845011717	PIK3R1	2.21067	0
ENSCAFG00845018025	TSC22D3	2.20958	2.77707e-163
ENSCAFG00845012713	SRD5A2	2.20878	0.0499795
ENSCAFG00845011220	ZNF555	2.20646	0.000668018
ENSCAFG00845019495	NHSL2	2.20317	4.0482e-05
ENSCAFG00845011581	TUB	2.20197	1.6297e-05
ENSCAFG00845012871	CIRBP	2.20194	1.90416e-44
ENSCAFG00845021358	NPHP4	2.20125	1.131e-153
ENSCAFG00845015083	TIGIT	2.19806	0.0152952
ENSCAFG00845004775	ZNF432	2.19645	1.47898e-58
ENSCAFG00845007029	ZNF569	2.18893	0.00555085
ENSCAFG00845018852	CCDC151	2.18877	3.03835e-77
ENSCAFG00845017942	FGF1	2.18744	1.19878e-37
ENSCAFG00845027707	IFT122	2.18408	2.83798e-287
ENSCAFG00845007856	TIGD4	2.18405	8.59192e-72
ENSCAFG00845021092	BNIPL	2.18395	2.85171e-15
ENSCAFG00845030414	MELTF	2.18232	2.3748e-72
ENSCAFG00845000683	HSD17B14	2.17981	3.30415e-17
ENSCAFG00845001309	ZNF772	2.17909	2.97047e-11
ENSCAFG00845006183	CARD9	2.17807	2.6394e-15
ENSCAFG00845000320	PDZD3	2.17658	5.81205e-17
ENSCAFG00845023132	MANSC4	2.17636	0.000186679
ENSCAFG00845010995	PCSK5	2.17629	1.89377e-144
ENSCAFG00845000918	DBP	2.17535	6.89516e-37
ENSCAFG00845005974	PLA2G12B	2.1723	0.0278694
ENSCAFG00845019115	HOMER3	2.17036	1.8039e-52
ENSCAFG00845002935	CDKL1	2.17008	2.13433e-08
ENSCAFG00845019257	MTURN	2.16932	2.52047e-131
ENSCAFG00845025576	PKDCC	2.16664	9.3478e-102
ENSCAFG00845014389	RWDD3	2.16609	4.0332e-114
ENSCAFG00845021077	KIF26A	2.16533	5.10965e-07
ENSCAFG00845011089	STEAP1	2.16476	4.01381e-16
ENSCAFG00845011624	KLF4	2.16433	8.12052e-19
ENSCAFG00845002405	GAPDHS	2.16406	5.38849e-24
ENSCAFG00845002413	DISP3	2.16392	1.21416e-18
ENSCAFG00845008517	ZNF395	2.16275	4.41894e-133
ENSCAFG00845001507	SLC49A3	2.16043	0.0433712
ENSCAFG00845006125	PPP1R14A	2.16032	6.90826e-38
ENSCAFG00845029694	GLB1L	2.15676	7.16537e-62
ENSCAFG00845029455	CLK1	2.15582	4.31984e-29
ENSCAFG00845014140	TMEM150A	2.155	2.24285e-151
ENSCAFG00845000289	HTR3B	2.15328	5.77212e-23
ENSCAFG00845001431	RSPH3	2.15057	3.86464e-113
ENSCAFG00845021975	ADARB1	2.1504	3.78939e-80
ENSCAFG00845020952	RAPSN	2.14859	0.00409157
ENSCAFG00845017391	CFAP91	2.14811	2.79114e-107
ENSCAFG00845025663	TAS1R1	2.14738	5.68309e-13
ENSCAFG00845011741	TMEM151B	2.14674	1.34518e-11
ENSCAFG00845002359	KIF17	2.14554	6.54917e-12
ENSCAFG00845015673	PTPRV	2.14444	3.60766e-15
ENSCAFG00845005746	COL16A1	2.14335	3.37965e-10
ENSCAFG00845027166	PLAG1	2.14288	3.01151e-13
ENSCAFG00845025572	HFE	2.14089	5.74293e-85
ENSCAFG00845000949	TMEM190	2.13904	0.00118247
ENSCAFG00845002372	MRLN	2.13641	0.00661277
ENSCAFG00845021961	GPR18	2.13591	1.47563e-08
ENSCAFG00845023174	ISM1	2.13533	3.48336e-17
ENSCAFG00845017239	TEF	2.13118	6.28617e-222
ENSCAFG00845011916	COL21A1	2.12731	3.29573e-37
ENSCAFG00845030415	GOLGA7B	2.12223	5.00032e-05
ENSCAFG00845015868	CARF	2.12103	3.3818e-27
ENSCAFG00845020476	TMEFF2	2.11991	2.99206e-33
ENSCAFG00845013098	SLC44A4	2.1196	0
ENSCAFG00845021290	SEPTIN4	2.11953	4.76159e-10
ENSCAFG00845011570	PHF21B	2.11675	1.1323e-41
ENSCAFG00845002193	SULT1A1	2.1162	8.84792e-152
ENSCAFG00845019042	SPRY1	2.11597	2.39799e-106
ENSCAFG00845021074	IFT140	2.1148	5.61241e-178
ENSCAFG00845003203	CASZ1	2.11339	8.87723e-40
ENSCAFG00845002511	GPX2	2.11061	0.000382537
ENSCAFG00845024249	NT5M	2.11013	2.08532e-09
ENSCAFG00845012549	CCDC171	2.10926	4.90791e-38
ENSCAFG00845004936	TSSK3	2.10915	1.64626e-16
ENSCAFG00845012413	PAPLN	2.10705	0.00788876
ENSCAFG00845027316	TAMALIN	2.10505	9.37649e-06
ENSCAFG00845002117	PHYHIPL	2.10432	0
ENSCAFG00845019428	SCD5	2.10284	0.001021
ENSCAFG00845012900	TKFC	2.10103	2.00367e-234
ENSCAFG00845016746	XKRX	2.09951	4.13798e-05
ENSCAFG00845022498	GPRASP2	2.09939	8.77181e-05
ENSCAFG00845019683	DNMT3L	2.09563	1.17833e-07
ENSCAFG00845010160	TMEM8B	2.09338	2.40677e-26
ENSCAFG00845007935	EZH1	2.09321	2.04263e-68
ENSCAFG00845013041	PHKG1	2.09134	1.993e-06
ENSCAFG00845008922	NEK8	2.09036	1.17083e-71
ENSCAFG00845013985	RSRP1	2.08985	1.11061e-11
ENSCAFG00845007696	SYNPO2L	2.08854	5.50574e-09
ENSCAFG00845014604	LY6E	2.08829	1.14651e-98
ENSCAFG00845003407	EVC2	2.08394	0
ENSCAFG00845010211	MAP9	2.0834	7.10925e-204
ENSCAFG00845005540	RASGRP4	2.08036	3.05272e-13
ENSCAFG00845018808	SGCE	2.07832	3.67489e-10
ENSCAFG00845026331	ALOX5	2.0774	2.58677e-14
ENSCAFG00845030473	VANGL2	2.07699	5.62299e-50
ENSCAFG00845028796	H6PD	2.07602	0
ENSCAFG00845018633	FAM3D	2.07237	0.0265834
ENSCAFG00845009759	GPR108	2.07203	1.39373e-188
ENSCAFG00845010987	FGFR4	2.06902	1.6952e-48
ENSCAFG00845005362	HYDIN	2.06856	3.75761e-11
ENSCAFG00845011325	HOXA3	2.06832	1.78896e-32
ENSCAFG00845008530	IFGGE	2.06726	1.02425e-06
ENSCAFG00845022336	FNBP1	2.06672	1.90677e-116
ENSCAFG00845012268	PAX8	2.06338	5.15666e-134
ENSCAFG00845031106	TTC26	2.06336	3.39574e-257
ENSCAFG00845021743	TLE3	2.06276	2.81686e-125
ENSCAFG00845016156	COPZ2	2.06074	7.06314e-22
ENSCAFG00845021544	NOL4L	2.05863	1.84873e-64
ENSCAFG00845001620	SLC27A3	2.05781	7.31679e-22
ENSCAFG00845022104	PLEKHA1	2.05629	1.64651e-96
ENSCAFG00845017990	MAPK4	2.05562	0.000582794
ENSCAFG00845020366	DNAJC22	2.05505	6.32028e-17
ENSCAFG00845021517	PNPLA7	2.05271	6.87463e-214
ENSCAFG00845028532	AXIN2	2.05247	1.52316e-33
ENSCAFG00845009404	HDAC5	2.05152	7.24666e-210
ENSCAFG00845017162	ZNF619	2.0515	4.68912e-28
ENSCAFG00845012228	FYCO1	2.05066	9.80652e-116
ENSCAFG00845018123	SCP2	2.04943	0
ENSCAFG00845029113	HTR7	2.04921	2.08622e-07
ENSCAFG00845014309	OAF	2.04812	6.06434e-78
ENSCAFG00845001951	C11orf1	2.04783	7.49198e-117
ENSCAFG00845011384	GPT	2.04715	1.96015e-19
ENSCAFG00845008909	UNC93B1	2.04702	4.00205e-190
ENSCAFG00845014303	VSIG10L	2.04675	1.02927e-26
ENSCAFG00845002640	ZNF774	2.04309	3.76251e-26
ENSCAFG00845022373	ILDR1	2.04111	5.68331e-65
ENSCAFG00845017007	PLA1A	2.0411	2.85542e-07
ENSCAFG00845022327	SH3BGRL	2.0404	0.0452298
ENSCAFG00845007334	ATAT1	2.03955	7.43431e-17
ENSCAFG00845003772	FAM71A	2.03953	4.66919e-05
ENSCAFG00845027281	WDR90	2.03922	2.93188e-26
ENSCAFG00845000440	PROSER2	2.03895	5.39125e-57
ENSCAFG00845029713	LMNTD2	2.03796	1.99521e-15
ENSCAFG00845018599	TEX13B	2.03534	0.0283686
ENSCAFG00845001353	GLIS2	2.03521	5.78206e-192
ENSCAFG00845030916	ADPRHL2	2.03274	3.73227e-50
ENSCAFG00845029887	HOGA1	2.03234	2.50016e-56
ENSCAFG00845015304	FOS	2.03175	6.38365e-131
ENSCAFG00845015564	NR2F1	2.02996	2.35292e-19
ENSCAFG00845014230	PBX4	2.02976	2.50721e-15
ENSCAFG00845018876	GRM2	2.02892	9.3573e-08
ENSCAFG00845014897	AHRR	2.02871	1.11978e-06
ENSCAFG00845016517	PLTP	2.02695	0.00462057
ENSCAFG00845000162	ZNF470	2.02657	7.7841e-44
ENSCAFG00845021490	ZNF185	2.02648	9.11526e-05
ENSCAFG00845002289	NUPR1	2.02203	3.85542e-94
ENSCAFG00845019275	HOXD3	2.01963	3.90813e-14
ENSCAFG00845006762	DHRS1	2.01033	3.85211e-158
ENSCAFG00845027838	POU4F1	2.0102	2.97468e-09
ENSCAFG00845002161	SMARCA2	2.00869	1.41427e-182
ENSCAFG00845027368	ECE2	2.00778	2.22602e-07
ENSCAFG00845012033	ESAM	2.00735	8.54987e-08
ENSCAFG00845013218	SGSH	2.00604	4.26474e-101
ENSCAFG00845005975	CD82	2.00362	2.26985e-241
ENSCAFG00845024672	PLA2G6	2.00239	1.20907e-42
ENSCAFG00845010540	TOMT	2.00186	1.90258e-26
ENSCAFG00845021525	ACOT12	2.00006	2.182e-47
ENSCAFG00845012463	CFAP99	1.99771	0.0104706
ENSCAFG00845018315	PDE7A	1.99742	2.47916e-117
ENSCAFG00845003703	ZFP36L1	1.99732	1.08972e-276
ENSCAFG00845014498	A4GALT	1.99485	5.37339e-34
ENSCAFG00845022532	FAM222A	1.99314	6.30544e-08
ENSCAFG00845030214	ZDHHC15	1.99293	3.16003e-34
ENSCAFG00845018653	SLC25A42	1.99186	4.94367e-121
ENSCAFG00845020139	CRYGS	1.99092	7.9273e-06
ENSCAFG00845010150	DDX25	1.99009	0.000329324
ENSCAFG00845016654	ALPK1	1.98891	2.21302e-41
ENSCAFG00845006824	MYO1F	1.98788	2.23908e-14
ENSCAFG00845020941	DUSP18	1.98697	2.97497e-218
ENSCAFG00845007654	LYPD6B	1.98137	5.23077e-53
ENSCAFG00845020901	CDK3	1.98134	7.02528e-05
ENSCAFG00845011195	KIFC2	1.98119	5.68087e-17
ENSCAFG00845010117	ARL16	1.97938	1.65744e-33
ENSCAFG00845012904	CYP39A1	1.97786	9.26936e-08
ENSCAFG00845008533	OVGP1	1.97667	1.38341e-19
ENSCAFG00845026645	MMP21	1.97655	0.0457787
ENSCAFG00845008589	SORCS2	1.97429	1.99877e-09
ENSCAFG00845020679	CACNA2D2	1.97427	3.47076e-18
ENSCAFG00845016103	HID1	1.97389	1.11608e-96
ENSCAFG00845016814	FOXO4	1.97233	1.69129e-114
ENSCAFG00845030613	PCYT1B	1.96671	6.40011e-43
ENSCAFG00845001215	CFAP300	1.96571	1.18891e-62
ENSCAFG00845003035	MASP2	1.96334	3.45941e-08
ENSCAFG00845003599	SPTBN4	1.96285	1.88649e-12
ENSCAFG00845009173	ZRANB3	1.96284	0
ENSCAFG00845015039	KIAA2012	1.95814	0.000104054
ENSCAFG00845019937	FAM78A	1.95777	1.50009e-16
ENSCAFG00845001154	GIGYF1	1.95562	1.20135e-24
ENSCAFG00845013151	SLC26A11	1.95489	1.76006e-131
ENSCAFG00845005900	ZFTA	1.9513	9.95957e-15
ENSCAFG00845018733	FAM107A	1.9501	1.71696e-13
ENSCAFG00845024843	DPP7	1.94705	5.02618e-106
ENSCAFG00845017609	CTNNB1	1.9437	0
ENSCAFG00845011024	EPHX2	1.94015	6.6075e-29
ENSCAFG00845007674	ZNF285	1.94002	0.000551349
ENSCAFG00845015827	PURG	1.93952	1.97977e-08
ENSCAFG00845008277	IFT27.1	1.93855	2.0324e-91
ENSCAFG00845003752	AP3B2	1.93825	8.50913e-38
ENSCAFG00845002835	NMB	1.93805	5.11403e-11
ENSCAFG00845019820	DOCK3	1.93584	0.00604597
ENSCAFG00845014693	LRGUK	1.93305	4.17402e-33
ENSCAFG00845010773	WNT11	1.93295	0.00459557
ENSCAFG00845000090	DKKL1	1.93278	4.34731e-16
ENSCAFG00845015027	CDNF	1.93226	0.000100363
ENSCAFG00845015436	CCNG2	1.93192	6.72579e-72
ENSCAFG00845020385	SOX9	1.92878	1.0537e-178
ENSCAFG00845015189	FSD1	1.92868	6.64831e-15
ENSCAFG00845023372	JARID2	1.92795	9.33559e-84
ENSCAFG00845025657	PLEKHA7	1.9275	3.25839e-07
ENSCAFG00845015856	USP49	1.92546	7.91436e-42
ENSCAFG00845023344	TPRG1	1.92387	0.00013209
ENSCAFG00845020779	PAQR5	1.92312	5.32883e-107
ENSCAFG00845005303	ITGA7	1.92201	4.94895e-33
ENSCAFG00845015123	ZC2HC1C	1.92093	2.0985e-32
ENSCAFG00845019508	NEIL1	1.92053	7.82735e-13
ENSCAFG00845017199	ZSCAN23	1.92051	1.39099e-21
ENSCAFG00845002811	MYOM1	1.9192	1.30119e-06
ENSCAFG00845028456	ATP1A1	1.91439	8.29911e-137
ENSCAFG00845000195	LRP3	1.9135	7.81991e-19
ENSCAFG00845009911	KCNH2	1.91306	0.00400666
ENSCAFG00845002121	MMP14	1.91259	2.36674e-06
ENSCAFG00845007631	SPAG6	1.91128	1.77132e-176
ENSCAFG00845024482	ZNF268	1.91029	1.36223e-35
ENSCAFG00845020326	ICOSLG.1	1.91018	1.03128e-93
ENSCAFG00845026150	KALRN	1.90923	1.05018e-50
ENSCAFG00845025871	BSN	1.90895	1.96724e-23
ENSCAFG00845023073	EBPL	1.9086	3.77519e-143
ENSCAFG00845029502	TEX9	1.90856	9.61313e-47
ENSCAFG00845019169	TLR5	1.90782	7.22021e-16
ENSCAFG00845007625	NPHP1	1.90588	1.19193e-138
ENSCAFG00845020050	KCNH3	1.90425	4.78484e-98
ENSCAFG00845014337	WSB1	1.90325	6.08802e-15
ENSCAFG00845003824	SCN1B	1.90275	1.78562e-12
ENSCAFG00845030623	GLYCTK	1.90083	5.27427e-68
ENSCAFG00845021309	TSKS	1.9005	7.28162e-112
ENSCAFG00845002465	TET1	1.89973	1.95319e-05
ENSCAFG00845013914	SPINK2	1.89898	0.000137849
ENSCAFG00845013359	IRAG2	1.89757	1.08e-05
ENSCAFG00845012548	CDC14A	1.89633	6.54876e-83
ENSCAFG00845017099	MORN1	1.89547	3.49254e-31
ENSCAFG00845001671	PIH1D2	1.89348	6.66727e-43
ENSCAFG00845011735	ERBB2	1.89219	0
ENSCAFG00845003943	NSUN7	1.89125	2.74117e-196
ENSCAFG00845001254	PLET1	1.89125	0.00181867
ENSCAFG00845002551	KIAA1614	1.88861	3.60237e-54
ENSCAFG00845013363	PELI3	1.88803	1.08356e-44
ENSCAFG00845023267	RNASE4	1.8857	2.57885e-77
ENSCAFG00845015133	WFDC2	1.88386	6.86005e-77
ENSCAFG00845001426	FCMR	1.88366	4.39771e-30
ENSCAFG00845010168	SYT8	1.88195	1.01501e-29
ENSCAFG00845026015	AVPR2	1.88181	3.7722e-11
ENSCAFG00845014137	DPYD	1.88098	1.70301e-119
ENSCAFG00845028419	ACRBP	1.87994	0.00808317
ENSCAFG00845001867	FAM169B	1.87968	1.13093e-12
ENSCAFG00845001045	IRX5	1.8794	3.36413e-82
ENSCAFG00845016131	SPP1	1.87805	6.67868e-75
ENSCAFG00845024139	MORN3	1.87713	2.31156e-13
ENSCAFG00845005592	CHST4	1.87695	5.54302e-41
ENSCAFG00845012960	DTX3	1.87604	5.81805e-40
ENSCAFG00845028620	CCPG1	1.87467	2.42239e-154
ENSCAFG00845010076	HTRA3	1.87448	5.9492e-08
ENSCAFG00845000599	PPP1R15A	1.87419	3.00493e-180
ENSCAFG00845019814	PLEKHG1	1.86892	9.56462e-80
ENSCAFG00845013465	RPS6KA5	1.86608	1.63688e-13
ENSCAFG00845007744	ZNF568	1.86591	1.98533e-78
ENSCAFG00845028815	PHC1	1.86471	4.91623e-119
ENSCAFG00845016495	KLHL3	1.862	3.07389e-16
ENSCAFG00845028385	MFAP3L	1.86079	1.86929e-07
ENSCAFG00845010723	BAHCC1	1.86078	3.20739e-35
ENSCAFG00845009931	HOXB8	1.86029	1.04978e-38
ENSCAFG00845015582	FAM117B	1.86016	1.03942e-79
ENSCAFG00845014777	GPR179	1.85725	0.0220786
ENSCAFG00845021810	C10H2orf92	1.85536	1.67233e-06
ENSCAFG00845025192	KASH5	1.85062	4.35298e-24
ENSCAFG00845014461	DUSP26	1.84885	3.46546e-94
ENSCAFG00845020796	PTOV1	1.8483	1.04825e-204
ENSCAFG00845001895	ARRDC4	1.8482	2.76373e-90
ENSCAFG00845021507	TMEM164	1.84744	3.45807e-270
ENSCAFG00845026417	WNT5A	1.84652	6.52285e-08
ENSCAFG00845018144	HOXC5	1.8448	5.15295e-07
ENSCAFG00845029733	SH3BGR	1.84406	0.0270167
ENSCAFG00845005960	KANK3	1.84279	1.30018e-06
ENSCAFG00845007591	CUL7	1.84192	2.85649e-62
ENSCAFG00845028843	CFAP126	1.84065	0.0373726
ENSCAFG00845028088	MIOX	1.83958	1.49424e-17
ENSCAFG00845028633	IFITM5	1.83951	0.00183403
ENSCAFG00845004609	SAXO2	1.83809	9.4385e-16
ENSCAFG00845009597	GNA14	1.83771	5.62497e-113
ENSCAFG00845008499	CCDC107	1.83594	2.91479e-07
ENSCAFG00845010900	SMARCD3	1.83557	1.26859e-77
ENSCAFG00845026701	PIK3CG	1.83466	0.00826557
ENSCAFG00845002856	SPATA6L	1.83327	1.71449e-48
ENSCAFG00845025452	FOXP3	1.82898	6.74546e-07
ENSCAFG00845003076	MIA	1.82888	7.49013e-06
ENSCAFG00845001985	MAN2A2	1.82683	1.75449e-97
ENSCAFG00845001159	KMT5C	1.82534	9.19668e-21
ENSCAFG00845004211	DYRK1B	1.82523	4.55108e-46
ENSCAFG00845002243	CLUAP1	1.8212	1.60068e-96
ENSCAFG00845001649	NIM1K	1.81897	0.0481991
ENSCAFG00845028145	RDH10	1.81887	1.26231e-258
ENSCAFG00845026902	SLC5A9	1.8182	2.33382e-54
ENSCAFG00845025281	NPDC1	1.8131	8.80865e-47
ENSCAFG00845017004	ALOX12	1.81267	2.56756e-07
ENSCAFG00845012765	ZNF853	1.81204	1.07965e-260
ENSCAFG00845014667	ACBD7	1.80961	6.21905e-09
ENSCAFG00845006709	CFAP70	1.80872	1.73845e-96
ENSCAFG00845013894	CARHSP1	1.80815	9.56357e-181
ENSCAFG00845003576	CHRNE	1.80727	5.71453e-31
ENSCAFG00845021195	C1orf56	1.80672	4.35639e-13
ENSCAFG00845012789	C3H4orf48	1.80582	7.25245e-11
ENSCAFG00845026622	CCNO	1.80501	0.000569766
ENSCAFG00845003910	KATNIP	1.80369	8.50462e-70
ENSCAFG00845016492	ZKSCAN8	1.8024	3.07355e-91
ENSCAFG00845005546	DENND6B	1.80144	2.52879e-20
ENSCAFG00845010461	LARGE1	1.80047	1.596e-65
ENSCAFG00845002293	ITK	1.79964	7.50677e-13
ENSCAFG00845019685	MPL	1.7984	0.0435811
ENSCAFG00845005101	IVNS1ABP	1.79794	1.39758e-162
ENSCAFG00845014512	TMEM67	1.79288	3.1229e-150
ENSCAFG00845001187	TMEM150B	1.79268	1.68336e-32
ENSCAFG00845012460	ZNF252	1.79184	6.46019e-29
ENSCAFG00845031073	KDM7A	1.79056	3.7726e-38
ENSCAFG00845009992	HOXB13	1.79039	1.95455e-80
ENSCAFG00845014315	NIPAL3	1.79009	5.041e-180
ENSCAFG00845005865	RARS2	1.78986	3.33003e-265
ENSCAFG00845024328	CLDN16	1.78972	1.61234e-48
ENSCAFG00845006520	CCDC103	1.78959	1.22679e-35
ENSCAFG00845002255	FAM13C	1.7879	5.74743e-112
ENSCAFG00845023423	SLC8B1	1.78726	1.45627e-152
ENSCAFG00845028659	DOK2	1.78574	1.34141e-29
ENSCAFG00845026813	BDH2	1.7857	2.59888e-11
ENSCAFG00845026982	NR4A1	1.78562	3.10183e-18
ENSCAFG00845019274	CCDC157	1.78452	1.50559e-39
ENSCAFG00845007061	ZNF420	1.78158	1.43021e-22
ENSCAFG00845002685	MEIS3	1.78148	7.9398e-66
ENSCAFG00845012381	TCAP	1.77892	1.59147e-14
ENSCAFG00845010011	GJA8	1.7783	0.0019987
ENSCAFG00845011929	REEP6	1.77584	8.08368e-34
ENSCAFG00845016653	HSBP1	1.76973	4.58918e-181
ENSCAFG00845021037	CCDC146	1.76791	1.47749e-57
ENSCAFG00845027224	SLC27A1	1.76746	3.5443e-54
ENSCAFG00845020697	PON3	1.76568	0.000235411
ENSCAFG00845014443	SCARF1	1.76507	0.000934273
ENSCAFG00845004730	RGL1	1.76364	1.06604e-204
ENSCAFG00845010406	HRCT1	1.76302	4.90661e-16
ENSCAFG00845015569	KLF1	1.76238	0.0380513
ENSCAFG00845024953	C1RL	1.7617	4.24497e-23
ENSCAFG00845013222	KDM3A	1.76009	5.37865e-56
ENSCAFG00845002428	CLN3	1.75686	1.94887e-30
ENSCAFG00845007444	ZFP30	1.75665	2.10693e-09
ENSCAFG00845000937	DBNDD1	1.75621	2.23793e-11
ENSCAFG00845007685	WNK4	1.75566	5.59839e-09
ENSCAFG00845018644	DUSP6	1.75498	3.30886e-120
ENSCAFG00845008146	ACMSD	1.75475	0.000124982
ENSCAFG00845009745	TMEM140	1.75194	1.18891e-62
ENSCAFG00845023440	ZNF699	1.75139	2.11507e-32
ENSCAFG00845008523	PROCA1	1.7512	2.40385e-31
ENSCAFG00845007499	USP54	1.75024	9.27472e-116
ENSCAFG00845022761	ARMC9	1.7501	5.25636e-269
ENSCAFG00845015419	MIB2	1.74876	1.23706e-35
ENSCAFG00845005874	PIGO	1.74789	2.46249e-38
ENSCAFG00845018294	AGA	1.74684	7.27151e-63
ENSCAFG00845014401	SLC43A2	1.74635	1.33586e-46
ENSCAFG00845030177	MTARC1	1.74603	5.1554e-136
ENSCAFG00845018084	OTX1	1.74578	3.26022e-18
ENSCAFG00845004103	RGSL1	1.74536	0.0174493
ENSCAFG00845018725	ECHDC2	1.74407	2.78165e-167
ENSCAFG00845011250	FOXH1	1.74199	4.36872e-12
ENSCAFG00845005619	PSMD8	1.74166	2.56071e-25
ENSCAFG00845008418	GLS2	1.74111	0.000691231
ENSCAFG00845023471	PIK3R2	1.74094	3.26429e-127
ENSCAFG00845019785	VRK3	1.74017	9.05026e-109
ENSCAFG00845010710	CLHC1	1.73965	6.58538e-18
ENSCAFG00845011017	IGF2	1.73875	8.68659e-48
ENSCAFG00845011565	LRIG1	1.73844	5.35539e-49
ENSCAFG00845011307	HOXA2	1.73482	7.06633e-86
ENSCAFG00845013672	FAM161B	1.7347	2.67073e-49
ENSCAFG00845028679	MAP3K1	1.73312	1.53617e-192
ENSCAFG00845021377	ZNF333	1.73149	5.66542e-35
ENSCAFG00845003078	GALNS	1.73117	1.17755e-89
ENSCAFG00845020756	TCN2	1.7307	7.60456e-214
ENSCAFG00845002816	DRC7	1.72945	5.86177e-12
ENSCAFG00845004847	SPACA6	1.7294	1.10704e-12
ENSCAFG00845021884	NFKBIZ	1.72919	6.4577e-32
ENSCAFG00845011917	SLC22A18	1.72733	5.37436e-84
ENSCAFG00845012009	PCSK4	1.72666	8.36223e-18
ENSCAFG00845015563	SLC35E2B	1.72313	3.00286e-88
ENSCAFG00845025577	SLC48A1	1.72302	1.3199e-148
ENSCAFG00845001710	SAP25	1.72242	5.17121e-06
ENSCAFG00845020872	DPCD	1.7218	6.42932e-127
ENSCAFG00845004018	GALNT16	1.71909	8.97334e-40
ENSCAFG00845026936	ZSWIM4	1.7185	8.01225e-105
ENSCAFG00845028798	PDK1	1.7179	2.21708e-110
ENSCAFG00845028975	IHH	1.71558	1.77134e-32
ENSCAFG00845008983	NOVA1	1.71544	7.27826e-05
ENSCAFG00845011364	APOM	1.71372	1.18255e-15
ENSCAFG00845016120	TMPRSS12	1.71353	1.76615e-08
ENSCAFG00845022928	MUTYH	1.71228	5.3441e-34
ENSCAFG00845000921	ZNF526	1.70934	1.77253e-186
ENSCAFG00845011359	HOXA5	1.70915	8.44566e-17
ENSCAFG00845026035	DYNLT4	1.70707	8.31317e-05
ENSCAFG00845026139	RUNX1	1.70577	4.49429e-68
ENSCAFG00845019072	HOXD4	1.70522	5.50083e-07
ENSCAFG00845005944	ORC3	1.7035	0
ENSCAFG00845006158	ERBB3	1.70304	5.59168e-132
ENSCAFG00845024851	ZNF84	1.70238	2.32064e-73
ENSCAFG00845016877	MYOT	1.69915	5.86471e-05
ENSCAFG00845003370	RPGRIP1L	1.69899	5.23782e-221
ENSCAFG00845017142	HOXB2	1.69729	4.78103e-43
ENSCAFG00845003765	TMC4	1.69634	4.93208e-262
ENSCAFG00845029727	PPP1R16B	1.69565	0.00093812
ENSCAFG00845000791	PRRT2	1.69542	3.89264e-11
ENSCAFG00845001214	ARHGAP33	1.69513	1.54983e-23
ENSCAFG00845012881	L3MBTL1	1.69498	9.86068e-17
ENSCAFG00845014903	KIAA0825	1.6946	2.83382e-77
ENSCAFG00845001175	IGIP	1.69377	2.49225e-06
ENSCAFG00845006883	GABBR2	1.69114	1.04972e-53
ENSCAFG00845027979	ADGRF3	1.69001	4.45882e-09
ENSCAFG00845006666	APOC1	1.688	3.03519e-29
ENSCAFG00845030570	CCDC191	1.68798	6.66576e-35
ENSCAFG00845007742	LYPD6	1.68792	6.82715e-05
ENSCAFG00845017325	CA2	1.68708	2.16564e-109
ENSCAFG00845020001	MCMDC2	1.6861	1.02838e-07
ENSCAFG00845016891	PGBD1	1.68383	7.66784e-05
ENSCAFG00845004321	ZNF287	1.6832	1.41059e-46
ENSCAFG00845010374	ABCA1	1.68305	0.000607226
ENSCAFG00845005424	BLOC1S1	1.683	0.000651927
ENSCAFG00845002675	ZSCAN2	1.68268	7.49794e-61
ENSCAFG00845024302	ESPN	1.68169	0.00812752
ENSCAFG00845004623	CROCC	1.68104	2.46629e-33
ENSCAFG00845004135	SIDT2	1.68028	5.66937e-106
ENSCAFG00845023059	NUDT2	1.67947	5.33508e-40
ENSCAFG00845016465	GPR15	1.67889	9.267e-08
ENSCAFG00845014292	LEXM	1.67779	1.39986e-06
ENSCAFG00845015876	PNPO	1.67747	0
ENSCAFG00845014090	RAB11FIP4	1.67719	1.80928e-67
ENSCAFG00845026382	SERINC4	1.67659	2.59754e-27
ENSCAFG00845012226	PGAP3	1.67649	5.47693e-129
ENSCAFG00845013384	SORL1	1.67442	1.27162e-54
ENSCAFG00845010027	LRAT	1.6742	1.78885e-60
ENSCAFG00845004930	FAM114A1	1.6736	2.79721e-06
ENSCAFG00845005983	RARS2.1	1.67324	9.91803e-142
ENSCAFG00845000722	DCAF16	1.67305	1.81612e-35
ENSCAFG00845022240	ARMCX5	1.67234	1.01178e-10
ENSCAFG00845002168	LENG8	1.67228	2.12907e-11
ENSCAFG00845017188	HOXB3	1.67184	7.07428e-30
ENSCAFG00845017174	MAN2B1	1.67033	7.18069e-199
ENSCAFG00845004379	OPN3	1.67018	3.70706e-13
ENSCAFG00845001912	TMEM25	1.66806	5.46312e-31
ENSCAFG00845016236	TP53INP1	1.66642	5.19089e-29
ENSCAFG00845000513	ALKBH6	1.66547	6.08637e-13
ENSCAFG00845028112	RASA2	1.66536	2.82942e-16
ENSCAFG00845007589	ZNF180	1.66442	6.10813e-29
ENSCAFG00845016873	STOM	1.6643	8.75237e-132
ENSCAFG00845004770	ARHGEF19	1.66375	9.29903e-08
ENSCAFG00845000511	CPEB4.1	1.6612	1.46105e-144
ENSCAFG00845028985	PPP1R14D	1.66076	4.41219e-05
ENSCAFG00845023567	EHF	1.66029	2.75538e-119
ENSCAFG00845027564	CPT1B	1.6587	1.13652e-08
ENSCAFG00845011351	ANKRD34A	1.65836	0.000351743
ENSCAFG00845029216	VILL	1.65827	4.14654e-25
ENSCAFG00845024867	RPGR	1.65719	1.63072e-23
ENSCAFG00845005961	CYP2J2	1.65711	0.00204761
ENSCAFG00845013947	RPH3AL	1.65618	3.11311e-126
ENSCAFG00845000833	PARP8	1.6545	4.75165e-67
ENSCAFG00845004309	ZNF624	1.65393	3.79623e-29
ENSCAFG00845028239	OPHN1	1.65254	3.41416e-43
ENSCAFG00845005330	FNDC5	1.65191	1.23004e-09
ENSCAFG00845030434	TMEM237	1.65079	1.30897e-155
ENSCAFG00845010884	PHOSPHO1	1.64997	0.00485738
ENSCAFG00845021264	SSBP2	1.64985	2.2896e-28
ENSCAFG00845022073	TMOD4	1.64922	0.00157564
ENSCAFG00845016263	HOXA13	1.64739	8.61647e-21
ENSCAFG00845011721	YPEL5	1.64572	1.02736e-101
ENSCAFG00845007283	ANK1	1.64547	3.40441e-25
ENSCAFG00845017490	TARS2	1.64467	0.00198035
ENSCAFG00845007174	CTDSP2	1.64388	3.68109e-207
ENSCAFG00845014715	CADPS2	1.64242	1.59493e-100
ENSCAFG00845021280	SMCO3	1.64196	3.88029e-05
ENSCAFG00845016725	RNF128	1.6415	7.86861e-12
ENSCAFG00845003561	LGI4	1.64078	5.00032e-05
ENSCAFG00845024143	RNF39	1.64056	1.02779e-27
ENSCAFG00845018746	NCKAP5L	1.63809	3.1727e-98
ENSCAFG00845020837	RERG	1.6374	0.000145907
ENSCAFG00845018336	ACE	1.63729	5.48397e-06
ENSCAFG00845027183	MAPK8IP2	1.63667	4.88719e-05
ENSCAFG00845023674	PHKA1	1.63526	1.82687e-40
ENSCAFG00845017907	DCDC2	1.63348	2.89536e-38
ENSCAFG00845020098	VCAN	1.63253	4.50909e-59
ENSCAFG00845003109	SCIMP	1.62997	0.00117584
ENSCAFG00845017862	MKS1	1.62865	5.08964e-69
ENSCAFG00845030675	AFAP1L2	1.62534	0.00841097
ENSCAFG00845024811	GDPD1	1.62427	4.31561e-20
ENSCAFG00845022719	DDX39A	1.6237	0.00122789
ENSCAFG00845005026	DCDC2B	1.62363	0.0242815
ENSCAFG00845023539	PECR	1.623	0.0312243
ENSCAFG00845028448	TCTN1	1.62247	7.69598e-228
ENSCAFG00845018094	HOXC4	1.62175	2.42534e-39
ENSCAFG00845021217	CETN2	1.62129	4.46324e-96
ENSCAFG00845016726	PDZK1IP1	1.62121	4.07686e-123
ENSCAFG00845002606	CAMK1G	1.61951	0.0181407
ENSCAFG00845017000	CA13	1.61836	6.03252e-81
ENSCAFG00845027919	SPATA17	1.61752	3.46024e-45
ENSCAFG00845004192	EVL	1.61738	5.65211e-69
ENSCAFG00845006363	ZNF821	1.61625	4.26701e-58
ENSCAFG00845028558	EVI5L	1.61589	5.60811e-108
ENSCAFG00845029578	FAM3A	1.61554	0.0197992
ENSCAFG00845024171	ADCY5	1.61532	0.0122574
ENSCAFG00845010576	ZC3H6	1.61488	1.06525e-76
ENSCAFG00845015833	VMO1	1.61422	3.34389e-16
ENSCAFG00845004722	MPC1	1.61391	8.4855e-56
ENSCAFG00845023822	MCF2L	1.61334	8.12607e-11
ENSCAFG00845001981	VPS9D1	1.61206	1.55106e-21
ENSCAFG00845000983	TTC23L	1.61178	1.70558e-34
ENSCAFG00845002051	CDK10	1.61176	3.68075e-16
ENSCAFG00845001717	EPS8L1	1.61149	3.10024e-51
ENSCAFG00845006678	C10orf67	1.61099	2.80077e-06
ENSCAFG00845004240	FOXF1	1.61062	0.000943285
ENSCAFG00845004011	GLUL	1.61056	4.12364e-55
ENSCAFG00845009809	PACRGL	1.60881	5.63218e-18
ENSCAFG00845000765	CDIP1	1.60865	1.02556e-105
ENSCAFG00845000194	CAMK1D	1.60699	9.45804e-52
ENSCAFG00845014149	ARHGEF11	1.60694	6.88098e-36
ENSCAFG00845002336	FBXO2	1.60686	6.10099e-11
ENSCAFG00845013813	PODXL2	1.6066	0.0061869
ENSCAFG00845018501	GPRC5C	1.60372	2.91975e-175
ENSCAFG00845026991	CLEC7A	1.60277	3.14506e-05
ENSCAFG00845024694	DIS3L2	1.60251	1.59694e-115
ENSCAFG00845016894	NRSN2	1.60147	0.0270538
ENSCAFG00845019512	MGST1	1.59991	1.21485e-19
ENSCAFG00845026973	PKP4	1.59902	4.43527e-179
ENSCAFG00845023493	TSPAN5	1.59825	4.15564e-11
ENSCAFG00845010856	MEGF10	1.5971	0.0123961
ENSCAFG00845000831	RASIP1	1.5967	8.9915e-09
ENSCAFG00845000414	TRPM3	1.59644	2.99559e-31
ENSCAFG00845025415	C1S	1.5958	3.25055e-20
ENSCAFG00845031100	GPC3	1.59489	0.00536448
ENSCAFG00845000247	HRC	1.59449	1.98594e-13
ENSCAFG00845005304	HPCA	1.59423	0.00383268
ENSCAFG00845028444	RALGAPA2	1.59219	9.81446e-48
ENSCAFG00845020925	SLC1A4	1.5913	1.19418e-109
ENSCAFG00845026650	SPATA6	1.59081	1.29113e-95
ENSCAFG00845029137	DLL4	1.59021	8.90579e-46
ENSCAFG00845029226	RIBC1	1.58977	8.90517e-35
ENSCAFG00845002697	SLC25A21	1.58824	4.62553e-28
ENSCAFG00845024052	SDS	1.58814	0.000394758
ENSCAFG00845022699	DNAL4	1.58752	1.82203e-133
ENSCAFG00845022153	NSMF	1.58563	1.48002e-94
ENSCAFG00845000577	ZNF584	1.5855	1.86965e-68
ENSCAFG00845029326	HNF4G	1.58296	3.43368e-37
ENSCAFG00845020805	TSPAN33	1.5821	1.40076e-100
ENSCAFG00845013817	CFB	1.58208	3.60969e-39
ENSCAFG00845030770	MACROD1	1.58203	2.76638e-112
ENSCAFG00845023661	GSTO2	1.58077	0.00864378
ENSCAFG00845015660	APP	1.58064	7.64817e-30
ENSCAFG00845027731	HES7	1.57887	0.0273174
ENSCAFG00845009322	STAT3	1.57827	8.56857e-158
ENSCAFG00845022596	SULF2	1.57721	2.13704e-29
ENSCAFG00845000751	CNDP1	1.57661	0.00588045
ENSCAFG00845008690	ZHX2	1.57565	1.08695e-58
ENSCAFG00845018805	B9D1	1.57453	3.46636e-133
ENSCAFG00845014145	PBXIP1	1.57399	1.54864e-197
ENSCAFG00845023878	FCGRT	1.57342	3.68005e-238
ENSCAFG00845009157	NEB	1.57331	2.1601e-07
ENSCAFG00845010762	ETV4	1.57154	1.83866e-100
ENSCAFG00845009628	CELSR1	1.57115	6.14924e-73
ENSCAFG00845022169	PCMTD2	1.57092	3.85166e-232
ENSCAFG00845014085	CLIC4	1.56637	7.89611e-138
ENSCAFG00845026203	INTS6L	1.56532	3.05307e-17
ENSCAFG00845030549	CCDC186	1.56417	5.85914e-133
ENSCAFG00845003554	IRF2BP2	1.56376	1.18143e-143
ENSCAFG00845022895	CLEC4D	1.56363	0.000164218
ENSCAFG00845005758	SLC35A1	1.56333	1.45153e-298
ENSCAFG00845027511	SPATA46	1.56234	0.0275549
ENSCAFG00845000211	ZNF667	1.56195	8.42702e-120
ENSCAFG00845028149	CACNA1A	1.56192	1.81202e-07
ENSCAFG00845008838	ASIC3	1.56122	3.85181e-08
ENSCAFG00845000619	TMPRSS5	1.56039	0.0256254
ENSCAFG00845000856	ZNF135	1.55783	6.34629e-18
ENSCAFG00845001438	ZNF304	1.5573	8.67343e-38
ENSCAFG00845030423	GRAMD1C	1.55692	2.03374e-84
ENSCAFG00845026997	TMEM53	1.55665	1.93399e-61
ENSCAFG00845014093	KCNK5	1.55665	2.73067e-110
ENSCAFG00845030967	NHS	1.55556	1.64944e-55
ENSCAFG00845024003	TBC1D4	1.55556	1.80725e-125
ENSCAFG00845003299	HOMEZ	1.55323	4.61027e-94
ENSCAFG00845002378	KLHDC1	1.55295	2.81221e-06
ENSCAFG00845023347	RBM5	1.55275	5.46499e-35
ENSCAFG00845024271	MYLIP	1.5515	6.80091e-45
ENSCAFG00845024114	ZSWIM5	1.5514	9.46207e-05
ENSCAFG00845030026	TTC28	1.55134	1.5708e-06
ENSCAFG00845005524	KLC3	1.55129	1.26725e-45
ENSCAFG00845022749	ID2	1.551	4.77226e-71
ENSCAFG00845027009	CXHXorf38	1.55028	1.43591e-52
ENSCAFG00845020213	LURAP1	1.55021	0.00454519
ENSCAFG00845026680	RNF227	1.55	2.10969e-40
ENSCAFG00845018973	CASTOR1	1.54959	8.89777e-35
ENSCAFG00845014586	FBXO25	1.54828	1.36816e-75
ENSCAFG00845030572	TIMP1	1.5475	3.97879e-25
ENSCAFG00845013540	B4GAT1	1.54661	5.23701e-88
ENSCAFG00845026852	NAPB	1.54616	7.16278e-15
ENSCAFG00845018511	KCNC3	1.54346	2.97619e-27
ENSCAFG00845021925	SPAG4	1.54238	4.61671e-21
ENSCAFG00845000669	DYNC2H1	1.54219	2.14526e-33
ENSCAFG00845008519	RETREG3	1.54189	1.18698e-139
ENSCAFG00845015228	PPP1R12B	1.54107	2.57847e-121
ENSCAFG00845015006	RHPN1	1.54088	1.86488e-39
ENSCAFG00845025550	NCOA2	1.5399	6.61077e-135
ENSCAFG00845013224	ZNF629	1.53865	2.29235e-258
ENSCAFG00845028315	B3GALNT1	1.53758	3.75144e-90
ENSCAFG00845000581	TULP2	1.5375	3.09307e-12
ENSCAFG00845008562	ZNF467	1.53734	4.79292e-13
ENSCAFG00845006871	CIDEB	1.53678	3.55006e-08
ENSCAFG00845007795	ZFP14	1.5365	8.299e-33
ENSCAFG00845002526	ATP1B1	1.53648	0
ENSCAFG00845014169	C1QL3	1.53604	2.26178e-07
ENSCAFG00845028546	NEURL3	1.53547	1.05295e-13
ENSCAFG00845009151	CAMK1	1.5334	8.98713e-26
ENSCAFG00845013192	NUPR2	1.53309	1.26885e-06
ENSCAFG00845009354	RARRES2	1.53296	6.77812e-10
ENSCAFG00845021262	ANKRD10	1.53239	8.02077e-53
ENSCAFG00845028994	RNF144B	1.53218	9.95488e-05
ENSCAFG00845014617	PLIN4	1.53211	0.00152727
ENSCAFG00845009328	ZNF354A	1.53074	9.00408e-13
ENSCAFG00845003271	CLDN9	1.53029	0.00857404
ENSCAFG00845030273	ZNRF3	1.53008	2.65563e-57
ENSCAFG00845008197	RAC3	1.52973	1.50418e-12
ENSCAFG00845023024	MAMLD1	1.52955	1.36454e-36
ENSCAFG00845003775	PLD3	1.52944	3.48031e-128
ENSCAFG00845019707	PDZD7	1.52907	0.00166662
ENSCAFG00845004111	THTPA	1.52842	1.03206e-10
ENSCAFG00845019978	TMEM64	1.52744	3.94931e-68
ENSCAFG00845027238	TLL2	1.52628	1.05891e-08
ENSCAFG00845010570	SESN2	1.52598	2.36052e-47
ENSCAFG00845010824	JCHAIN	1.52592	5.27761e-39
ENSCAFG00845021485	FBXL22	1.52416	0.0415873
ENSCAFG00845006035	NEU3	1.52406	8.13333e-18
ENSCAFG00845004946	FAM229A	1.52133	4.03895e-05
ENSCAFG00845028853	IFFO1	1.51817	2.08193e-32
ENSCAFG00845005695	AXDND1	1.5169	5.27407e-06
ENSCAFG00845025665	MCOLN1	1.51548	8.06518e-29
ENSCAFG00845025309	LHPP	1.51389	9.04901e-195
ENSCAFG00845029260	SLC9A9	1.51366	0.000321493
ENSCAFG00845008708	IQCK	1.51303	4.4354e-24
ENSCAFG00845000563	ZNF784	1.51195	8.82491e-52
ENSCAFG00845026336	HBP1	1.51098	3.49262e-74
ENSCAFG00845018887	TMBIM6	1.50846	1.81066e-192
ENSCAFG00845006090	NUDT13	1.50699	5.16401e-17
ENSCAFG00845023823	ACACB	1.50645	2.49899e-07
ENSCAFG00845028001	VAMP2	1.50414	1.25596e-17
ENSCAFG00845022564	SLC35G6	1.50372	1.22909e-05
ENSCAFG00845013115	DNAL1	1.5029	1.05736e-134
ENSCAFG00845017264	HOXB4	1.50284	5.71049e-23
ENSCAFG00845027633	PCP2	1.50249	0.0184876
ENSCAFG00845001113	DGKQ	1.50204	2.40822e-10
ENSCAFG00845023641	SLC34A3	1.50133	0.00256423
ENSCAFG00845006572	UNC13B	1.5011	2.86601e-96
ENSCAFG00845001112	ALDH1A3	1.49957	0.00193487
ENSCAFG00845010489	OCIAD2	1.49925	7.30266e-73
ENSCAFG00845029809	ITPKA	1.49872	4.99325e-17
ENSCAFG00845010350	HAS3	1.49862	2.38442e-12
ENSCAFG00845011375	CCL2	1.49793	1.02065e-05
ENSCAFG00845003336	LTBP4	1.49652	6.87224e-32
ENSCAFG00845028936	IGSF3	1.49604	3.38385e-56
ENSCAFG00845005503	JAM3	1.49452	1.43873e-39
ENSCAFG00845007195	VTN	1.49452	0.00117272
ENSCAFG00845025426	SERPIND1	1.49333	0.0335752
ENSCAFG00845014025	MORN5	1.49231	0.00040481
ENSCAFG00845020447	RXRB	1.49105	1.15151e-67
ENSCAFG00845030656	PPM1M	1.49016	1.06983e-163
ENSCAFG00845025337	MB21D2	1.48984	1.08191e-74
ENSCAFG00845011072	ZNF35	1.48946	1.13916e-15
ENSCAFG00845019371	RNF215	1.48946	7.12371e-20
ENSCAFG00845026478	IFNAR2	1.48669	1.96414e-20
ENSCAFG00845028134	SPAG1	1.48614	1.83891e-110
ENSCAFG00845019648	DECR1	1.48467	4.12043e-92
ENSCAFG00845022464	RASAL1	1.48439	1.50765e-18
ENSCAFG00845008456	KRBA1	1.48339	5.27521e-16
ENSCAFG00845003647	PPP2R5A	1.48276	1.6183e-221
ENSCAFG00845003875	NOD2	1.48231	3.18057e-10
ENSCAFG00845002455	CCDC181	1.48208	1.01973e-96
ENSCAFG00845019190	RAD21L1	1.48189	1.39307e-14
ENSCAFG00845008593	NDST2	1.48168	1.18076e-69
ENSCAFG00845020428	MINDY4	1.48038	1.03898e-103
ENSCAFG00845008671	FOXRED2	1.4797	1.50245e-06
ENSCAFG00845012896	ZNF12	1.47936	2.26291e-75
ENSCAFG00845005562	TRIM52	1.47826	4.92504e-10
ENSCAFG00845007321	GALNT12	1.47618	3.46612e-17
ENSCAFG00845005012	LGALS4	1.47464	1.67598e-06
ENSCAFG00845022832	SLC46A3	1.47311	6.95931e-37
ENSCAFG00845013077	DDO	1.46955	8.09696e-61
ENSCAFG00845012118	EPB41L4B	1.46931	4.64861e-57
ENSCAFG00845000208	ZNF565	1.46881	6.10031e-25
ENSCAFG00845003891	BBS2	1.46805	7.28508e-138
ENSCAFG00845008849	WNT2	1.46779	4.37896e-33
ENSCAFG00845016938	ZSCAN31	1.46696	3.06357e-18
ENSCAFG00845004729	WDR19	1.46583	1.06094e-138
ENSCAFG00845027538	CASC4	1.46565	1.74233e-234
ENSCAFG00845020537	AHCYL2	1.46461	4.02067e-192
ENSCAFG00845008112	FAM168A	1.46442	7.58034e-188
ENSCAFG00845016805	CYP4X1	1.46357	7.55061e-06
ENSCAFG00845017747	TAS2R40	1.46316	5.41944e-05
ENSCAFG00845001029	IDUA	1.46266	3.53436e-17
ENSCAFG00845022122	DNMT3B	1.46167	7.47232e-24
ENSCAFG00845017147	CHN1	1.46165	1.7762e-52
ENSCAFG00845029947	MORN4	1.46	4.23027e-61
ENSCAFG00845028102	VAX2	1.45864	1.23543e-11
ENSCAFG00845022323	EPB42	1.45843	0.000222907
ENSCAFG00845026627	NT5C2	1.45809	2.12432e-17
ENSCAFG00845025166	MISP3	1.45787	1.97901e-14
ENSCAFG00845012105	PDK2	1.45672	2.06841e-129
ENSCAFG00845003909	PCNX2	1.45584	0.000600127
ENSCAFG00845002451	SPTB	1.45547	9.88523e-33
ENSCAFG00845003228	TMPRSS13	1.45463	2.03956e-10
ENSCAFG00845000128	PEPD	1.45389	4.242e-204
ENSCAFG00845010690	LRTOMT	1.45389	1.85223e-65
ENSCAFG00845029138	TRIB2	1.45382	2.99977e-25
ENSCAFG00845002507	NME7	1.45173	3.85626e-41
ENSCAFG00845005118	FCSK	1.45122	5.26511e-59
ENSCAFG00845030885	ABHD14B	1.45089	9.97297e-178
ENSCAFG00845026770	GPR176	1.45031	1.48496e-63
ENSCAFG00845006831	ZNF383	1.44991	1.60486e-32
ENSCAFG00845014358	ADAM33	1.44795	4.46243e-10
ENSCAFG00845023768	SFI1	1.44748	1.21349e-28
ENSCAFG00845008078	ZNF45	1.44702	6.77333e-32
ENSCAFG00845016745	TMEM17	1.447	2.06291e-24
ENSCAFG00845025859	ARF5	1.44654	1.56537e-100
ENSCAFG00845014356	PI3	1.44572	0.0111972
ENSCAFG00845010689	LRPAP1	1.44541	0
ENSCAFG00845006272	POLM	1.44459	2.75835e-19
ENSCAFG00845003215	HCFC1R1	1.44338	1.17205e-97
ENSCAFG00845014812	HMGCL	1.44318	5.09376e-236
ENSCAFG00845019502	MYO1B	1.44262	3.35766e-32
ENSCAFG00845006805	SPINK8	1.44153	0.02162
ENSCAFG00845007642	ZNF513	1.44063	2.52849e-24
ENSCAFG00845013531	EFNA4	1.44025	1.13262e-25
ENSCAFG00845006318	ANKRD24	1.43859	0.000115044
ENSCAFG00845024299	SLC6A6	1.43824	8.33035e-88
ENSCAFG00845011235	SYT11	1.43784	2.15875e-64
ENSCAFG00845006253	FGGY	1.4377	3.43216e-59
ENSCAFG00845002452	EPS8L3	1.43745	0.0366754
ENSCAFG00845021220	CCNB1IP1	1.43698	6.72835e-08
ENSCAFG00845009909	BGLAP	1.43666	1.20978e-08
ENSCAFG00845015256	TMEM59	1.43601	9.31147e-70
ENSCAFG00845010594	CACFD1	1.43412	4.10259e-53
ENSCAFG00845003905	PTCH1	1.43338	6.41156e-89
ENSCAFG00845023484	FBXO48	1.43244	4.96133e-11
ENSCAFG00845017831	SZT2	1.43123	2.36848e-21
ENSCAFG00845011371	HOXA6	1.42788	3.41901e-21
ENSCAFG00845005350	PATJ	1.42637	5.3334e-161
ENSCAFG00845024662	MGST3	1.42559	6.64871e-64
ENSCAFG00845016822	ZSCAN26	1.42486	4.28146e-09
ENSCAFG00845003767	TXNDC16	1.42366	4.81347e-26
ENSCAFG00845001771	GGA2	1.42185	2.06507e-120
ENSCAFG00845021687	CMBL	1.42181	1.73721e-88
ENSCAFG00845001432	MEF2A	1.42046	7.60687e-166
ENSCAFG00845023902	CREBL2	1.41759	2.8248e-57
ENSCAFG00845023660	C9orf50	1.41754	0.000188772
ENSCAFG00845023070	TNFSF13	1.41752	3.12439e-06
ENSCAFG00845007137	UCP3	1.41686	0.0175436
ENSCAFG00845018519	GANC	1.41306	5.89496e-35
ENSCAFG00845028222	MGMT	1.41247	1.90982e-18
ENSCAFG00845013837	ZNF785	1.40991	7.96621e-14
ENSCAFG00845020214	STRIP2	1.40977	7.08506e-33
ENSCAFG00845023274	GLCCI1	1.40441	4.65584e-14
ENSCAFG00845012241	TTC8	1.40394	7.95943e-60
ENSCAFG00845016485	METTL23	1.40021	1.05146e-19
ENSCAFG00845013639	SELENON	1.39936	1.73422e-135
ENSCAFG00845002573	OTUB2	1.39934	2.59554e-36
ENSCAFG00845011586	GALNT11	1.39628	0
ENSCAFG00845006986	ZNF397	1.39619	9.9108e-96
ENSCAFG00845016471	GPSM3	1.39384	2.86826e-06
ENSCAFG00845027369	IFT81	1.39316	8.11372e-63
ENSCAFG00845029652	TNK2	1.39299	4.49524e-169
ENSCAFG00845009408	SH2D3A	1.39283	1.26004e-56
ENSCAFG00845006501	FZD4	1.3927	2.50274e-27
ENSCAFG00845015245	MBTD1	1.39008	4.29694e-159
ENSCAFG00845012928	SULT4A1	1.38883	3.74271e-06
ENSCAFG00845006478	NGB	1.38803	0.0208556
ENSCAFG00845002771	CYB561D1	1.38647	6.22432e-69
ENSCAFG00845002485	XPR1	1.38644	8.09387e-81
ENSCAFG00845020096	ZNF512B	1.38579	3.44381e-26
ENSCAFG00845000167	ZNF575	1.38578	2.55628e-19
ENSCAFG00845020728	SMO	1.38408	1.44037e-245
ENSCAFG00845026245	ZER1	1.38327	6.95817e-111
ENSCAFG00845005792	ZBTB8B	1.38278	6.81936e-10
ENSCAFG00845007243	ZNF790	1.38205	5.65553e-48
ENSCAFG00845015988	ARRDC3	1.38024	1.31713e-83
ENSCAFG00845014286	NPC2	1.37978	1.38411e-77
ENSCAFG00845020603	HSD17B8	1.3789	6.29859e-49
ENSCAFG00845030651	ZNF81	1.37834	1.19562e-52
ENSCAFG00845005802	VASH1	1.37808	1.54151e-19
ENSCAFG00845010611	TUBB4A	1.37655	3.62917e-54
ENSCAFG00845002625	AP4M1	1.3764	1.53526e-33
ENSCAFG00845007804	KLC4	1.37558	3.78707e-58
ENSCAFG00845000422	ZNF324	1.37519	3.51931e-88
ENSCAFG00845025462	RFX1	1.37514	2.23156e-24
ENSCAFG00845026152	PODNL1	1.37506	0.0475346
ENSCAFG00845020128	IFTAP	1.37423	1.0205e-218
ENSCAFG00845016388	NFE2L1	1.37419	8.28748e-234
ENSCAFG00845011324	TMEM144	1.37235	1.38631e-153
ENSCAFG00845003664	HERPUD1	1.37196	1.20431e-117
ENSCAFG00845013123	FBXL20	1.37132	1.43911e-90
ENSCAFG00845025980	DAG1	1.37012	4.49181e-145
ENSCAFG00845010202	CELF5	1.37003	0.00110017
ENSCAFG00845028764	TXNRD2	1.36818	1.74176e-44
ENSCAFG00845021529	LTBP3	1.36802	5.25922e-107
ENSCAFG00845018096	LOXL3	1.36664	6.54635e-10
ENSCAFG00845019694	FBLN5	1.36625	4.81873e-47
ENSCAFG00845006180	ACBD4	1.36546	1.36927e-20
ENSCAFG00845014147	RADIL	1.36506	0.000390157
ENSCAFG00845015025	SLC4A11	1.36501	3.99224e-14
ENSCAFG00845004154	SUSD6	1.36437	3.77679e-140
ENSCAFG00845005039	IQCC	1.36418	0.000220044
ENSCAFG00845009156	ZNF189	1.3638	8.83434e-46
ENSCAFG00845027305	IFT80	1.36328	6.51161e-110
ENSCAFG00845020068	SPAG16	1.36181	8.57843e-08
ENSCAFG00845002562	RFX3	1.3614	5.94654e-48
ENSCAFG00845024783	BCL2L14	1.36103	0.00187719
ENSCAFG00845028468	NNAT	1.35969	0.0367588
ENSCAFG00845006239	ZDHHC22	1.3593	0.0202473
ENSCAFG00845003739	SALL1	1.35898	4.93878e-144
ENSCAFG00845004819	FAM131C	1.35854	7.67277e-21
ENSCAFG00845024784	NECAB3	1.35806	1.71061e-19
ENSCAFG00845029499	RNLS	1.35785	2.34059e-11
ENSCAFG00845018546	EPHX3	1.35764	7.31341e-45
ENSCAFG00845000073	NFATC1	1.35718	1.45874e-60
ENSCAFG00845015159	DYDC2	1.35628	1.83803e-06
ENSCAFG00845019198	PRDM16	1.35454	2.39379e-44
ENSCAFG00845025602	SLC26A4	1.35443	0.0077272
ENSCAFG00845024663	NCOA1	1.3526	2.39051e-82
ENSCAFG00845018555	SFXN5	1.35227	2.44986e-25
ENSCAFG00845030988	DUSP23	1.3516	3.37537e-33
ENSCAFG00845005076	AZIN2	1.35121	3.84252e-34
ENSCAFG00845018543	MSRB1	1.35002	1.0357e-108
ENSCAFG00845018449	PAX2	1.3471	5.59194e-66
ENSCAFG00845013025	THNSL2	1.34639	4.69667e-16
ENSCAFG00845018888	SUGP2	1.34629	1.88371e-07
ENSCAFG00845012937	THBS3	1.34289	1.33641e-06
ENSCAFG00845031046	GPR119	1.34264	0.042443
ENSCAFG00845025535	FNDC3B	1.34218	7.30505e-94
ENSCAFG00845007381	SMPD5	1.34155	4.73835e-08
ENSCAFG00845002387	SIK2	1.33986	3.0555e-140
ENSCAFG00845014142	MLLT6	1.33942	1.11431e-66
ENSCAFG00845021296	EFHB	1.33846	0.011494
ENSCAFG00845012159	NAA16	1.33842	3.24736e-15
ENSCAFG00845012289	RNF44	1.33757	2.91229e-102
ENSCAFG00845022469	KCNAB1	1.33496	0.0111336
ENSCAFG00845018430	GPLD1	1.33315	3.39225e-83
ENSCAFG00845009777	NPR2	1.33235	8.06291e-19
ENSCAFG00845005607	PNISR	1.33176	1.28213e-12
ENSCAFG00845006874	CD74	1.33176	1.64247e-38
ENSCAFG00845013237	SHH	1.33091	7.53199e-16
ENSCAFG00845020140	ZACN	1.33001	0.000432757
ENSCAFG00845012083	KDR	1.3287	2.51657e-11
ENSCAFG00845019574	KLHL17	1.3279	1.26814e-12
ENSCAFG00845018102	CFAP20DC	1.32754	2.4834e-80
ENSCAFG00845005966	AGBL5	1.32734	4.63566e-94
ENSCAFG00845006563	NARF	1.32642	1.60166e-175
ENSCAFG00845020750	ELMOD2	1.32547	1.0854e-72
ENSCAFG00845014763	SERHL2	1.32403	2.97065e-20
ENSCAFG00845007038	ZNF2	1.32202	3.25624e-14
ENSCAFG00845012093	DDIT3	1.32145	7.41616e-21
ENSCAFG00845003797	GLTPD2	1.32087	2.03588e-14
ENSCAFG00845006046	KHK	1.32022	9.10119e-36
ENSCAFG00845000821	ZNF329	1.32012	2.92011e-46
ENSCAFG00845025539	MST1	1.31974	1.00901e-05
ENSCAFG00845009410	CLK4	1.31857	6.34008e-18
ENSCAFG00845011282	SLC29A1	1.31807	1.38807e-64
ENSCAFG00845022620	RNF223	1.31757	5.59958e-09
ENSCAFG00845025220	PALM3	1.31744	7.29463e-07
ENSCAFG00845016430	STXBP4	1.31726	2.28753e-72
ENSCAFG00845029121	PLXNA3	1.31691	1.34867e-14
ENSCAFG00845010103	MFSD9	1.31593	5.92911e-112
ENSCAFG00845011683	TRIM66	1.31508	6.01413e-07
ENSCAFG00845026831	JMJD8	1.31475	1.36687e-61
ENSCAFG00845005285	AJM1	1.31465	1.02016e-06
ENSCAFG00845008056	CRYBG1	1.31455	1.01928e-21
ENSCAFG00845004422	PIGL	1.31447	2.48199e-32
ENSCAFG00845005438	GUCA1ANB	1.31415	0.012741
ENSCAFG00845011668	BTBD9	1.31408	1.28011e-151
ENSCAFG00845018509	PTPRJ	1.31326	1.07356e-40
ENSCAFG00845018786	GAB1	1.31291	2.2623e-195
ENSCAFG00845015290	TCEA3	1.31261	3.07996e-52
ENSCAFG00845013022	ACOT6	1.31206	1.33931e-52
ENSCAFG00845014157	SGSM2	1.312	1.79515e-24
ENSCAFG00845003412	ZKSCAN5	1.31066	3.02144e-34
ENSCAFG00845003018	ZNF782	1.31034	1.90894e-22
ENSCAFG00845016411	FCHSD1	1.31026	9.1262e-49
ENSCAFG00845027770	SCN8A	1.30856	1.53315e-06
ENSCAFG00845011289	HOXA1	1.30766	8.58159e-26
ENSCAFG00845004562	FITM1	1.30658	0.000219837
ENSCAFG00845024090	NR1H3	1.30652	6.65314e-12
ENSCAFG00845013058	MUC1	1.30606	4.19094e-78
ENSCAFG00845028769	USE1	1.30547	6.4563e-57
ENSCAFG00845016064	ACAA2	1.30508	1.17329e-135
ENSCAFG00845030329	NISCH	1.3038	3.24067e-35
ENSCAFG00845001616	SPIRE2	1.30324	1.66924e-32
ENSCAFG00845015085	ID3	1.30303	3.37137e-22
ENSCAFG00845017769	SPRY4	1.30293	1.16596e-07
ENSCAFG00845014858	RNF5	1.30268	1.26561e-42
ENSCAFG00845015388	TSPAN14	1.30153	2.61002e-69
ENSCAFG00845009257	NFAT5	1.30089	9.09368e-17
ENSCAFG00845020875	LRRC34	1.30057	3.61072e-34
ENSCAFG00845024705	MXRA8	1.30041	0.000189842
ENSCAFG00845026880	SALL2	1.30036	1.01405e-14
ENSCAFG00845011822	TRPM6	1.29957	3.18314e-33
ENSCAFG00845004789	ORAI2	1.29957	6.80601e-220
ENSCAFG00845023527	ACAP3	1.29914	5.68496e-18
ENSCAFG00845012103	FZD1	1.29837	2.30301e-25
ENSCAFG00845004948	FBLIM1	1.29731	1.44624e-81
ENSCAFG00845016292	OSGIN1	1.29704	0.000734609
ENSCAFG00845026193	CEBPB	1.29703	1.69133e-13
ENSCAFG00845024290	PTPN13	1.29556	1.4987e-119
ENSCAFG00845000030	HSBP1L1	1.29505	9.77759e-22
ENSCAFG00845018942	SESN3	1.29318	1.03284e-29
ENSCAFG00845007809	ALDOC	1.29287	7.6587e-22
ENSCAFG00845012935	ZDHHC24	1.29226	1.05074e-56
ENSCAFG00845023096	HPS3	1.28931	2.80372e-167
ENSCAFG00845008457	RUFY1	1.28898	2.57025e-161
ENSCAFG00845016207	COX11	1.28887	5.43092e-68
ENSCAFG00845025238	CDKL5	1.28843	5.97606e-11
ENSCAFG00845007724	MATK	1.28738	1.04523e-06
ENSCAFG00845022776	BCL6	1.28563	1.02938e-80
ENSCAFG00845028223	ATG2A	1.28528	7.78896e-66
ENSCAFG00845005889	TPCN2	1.28502	1.12262e-100
ENSCAFG00845012142	SH3BP2	1.28463	7.76122e-142
ENSCAFG00845008169	TJP3	1.28423	1.83935e-32
ENSCAFG00845000411	TIAM2	1.28405	0.00039094
ENSCAFG00845027070	RHBDL1	1.28392	9.71934e-32
ENSCAFG00845023884	TMEM231	1.28101	5.10878e-70
ENSCAFG00845015949	ARHGAP42	1.28013	2.27895e-57
ENSCAFG00845021607	GPR160	1.27985	9.98188e-18
ENSCAFG00845025478	TMEM94	1.27977	3.24255e-215
ENSCAFG00845012311	RASSF9	1.2797	8.51116e-08
ENSCAFG00845028899	CERCAM	1.27916	0.00121962
ENSCAFG00845008046	FLOT1	1.27782	9.2951e-187
ENSCAFG00845030541	STK11IP	1.27769	6.77841e-18
ENSCAFG00845020084	BTG1	1.27766	3.56109e-55
ENSCAFG00845009251	ZNF354B	1.2776	1.89009e-09
ENSCAFG00845020373	SOX13	1.27664	8.46013e-102
ENSCAFG00845019705	PPP2R3A	1.27643	2.45647e-171
ENSCAFG00845023635	MAST3	1.27614	2.01623e-36
ENSCAFG00845003938	ZCCHC14	1.27611	1.41755e-70
ENSCAFG00845030176	RAB6B	1.27572	2.80123e-15
ENSCAFG00845030219	CCDC158	1.27554	2.93274e-10
ENSCAFG00845018029	ULK4	1.27539	8.60307e-80
ENSCAFG00845019204	MAP3K12	1.27503	1.83765e-16
ENSCAFG00845011420	PLEKHA2	1.27497	1.05018e-50
ENSCAFG00845019571	LZTS2	1.27438	3.44969e-36
ENSCAFG00845013008	HSD11B1L	1.2739	7.8485e-33
ENSCAFG00845006058	ALB.1	1.27373	6.14407e-05
ENSCAFG00845002944	SYPL2	1.2734	0.000161706
ENSCAFG00845029491	ADAMTS4	1.27315	3.75298e-29
ENSCAFG00845025247	RNF123	1.2728	1.94196e-18
ENSCAFG00845006661	RHAG	1.27065	3.41889e-05
ENSCAFG00845017645	NOXO1	1.27009	0.00353634
ENSCAFG00845006001	SUOX	1.26968	1.082e-143
ENSCAFG00845001840	APBB3.1	1.26795	3.81607e-09
ENSCAFG00845001023	CCDC84	1.26779	1.01237e-14
ENSCAFG00845014284	CLDND2	1.26664	2.24919e-86
ENSCAFG00845021851	PHF1	1.26619	1.19891e-45
ENSCAFG00845029684	C34H3orf70	1.26572	4.83198e-26
ENSCAFG00845020287	GAL3ST1	1.26476	2.62184e-33
ENSCAFG00845018292	NIT2	1.2627	3.42995e-89
ENSCAFG00845000638	TSHZ1	1.26095	1.19971e-96
ENSCAFG00845020069	PFKL	1.26031	7.74816e-259
ENSCAFG00845005082	CLDN15	1.26019	7.90212e-05
ENSCAFG00845018517	SMIM22	1.25835	8.23357e-72
ENSCAFG00845007627	ZNF229	1.25826	2.83331e-39
ENSCAFG00845027771	RERE	1.25782	4.57419e-96
ENSCAFG00845009186	FAM193B	1.2569	1.93368e-09
ENSCAFG00845027226	CCDC130	1.25608	6.6074e-14
ENSCAFG00845018089	ECM1	1.25457	0.0121523
ENSCAFG00845008002	RAX2	1.25444	0.0155612
ENSCAFG00845004924	EFCAB7	1.25382	9.25853e-47
ENSCAFG00845019747	MAN2C1	1.25329	1.98877e-55
ENSCAFG00845008085	C9orf43	1.25306	0.000575959
ENSCAFG00845020868	TAF9B	1.25201	1.62698e-50
ENSCAFG00845005907	YIF1B	1.25166	2.23136e-62
ENSCAFG00845015600	SHISA8	1.25054	0.00933486
ENSCAFG00845006761	PROM2	1.25046	0.00663181
ENSCAFG00845014540	ZCCHC24	1.25034	0.000531369
ENSCAFG00845015842	ELF3	1.24906	3.91076e-120
ENSCAFG00845026108	ARHGAP4	1.249	0.0408039
ENSCAFG00845024429	IAH1	1.24895	6.91075e-58
ENSCAFG00845000340	LIN7B	1.24877	2.05461e-08
ENSCAFG00845018937	OGT	1.24776	3.6507e-10
ENSCAFG00845023770	CDKN1B	1.24764	6.10497e-27
ENSCAFG00845027186	CTDSP1	1.24746	1.21315e-168
ENSCAFG00845008106	HNF1B	1.24734	1.21315e-168
ENSCAFG00845001911	TSC22D4	1.24619	4.30031e-51
ENSCAFG00845025516	VPS13B	1.24606	4.25986e-40
ENSCAFG00845012775	SARAF	1.24523	6.61353e-102
ENSCAFG00845022474	HECW2	1.24493	2.23017e-26
ENSCAFG00845015103	ITPRID2	1.24459	4.81946e-303
ENSCAFG00845007119	MSS51	1.24431	0.00890879
ENSCAFG00845008407	RUNDC3B	1.2441	1.20182e-09
ENSCAFG00845031001	PIM2	1.24286	2.12379e-12
ENSCAFG00845010859	UVRAG	1.24063	1.59235e-63
ENSCAFG00845030309	ATP6V1A	1.2405	7.34433e-197
ENSCAFG00845024234	PPIP5K1	1.2403	1.0788e-59
ENSCAFG00845012599	KCTD1	1.23983	4.8621e-49
ENSCAFG00845014820	MLLT3	1.23981	9.42063e-135
ENSCAFG00845024544	NEK7	1.23743	1.76423e-84
ENSCAFG00845020100	C15H1orf210	1.23724	3.27454e-85
ENSCAFG00845023549	KLF12	1.23724	1.12102e-30
ENSCAFG00845024829	CPXM2	1.23705	1.24842e-16
ENSCAFG00845030913	PEX26	1.23624	2.87953e-48
ENSCAFG00845016296	CTNS	1.2358	1.59671e-80
ENSCAFG00845021323	SHC4	1.23501	0.00175428
ENSCAFG00845003070	ALPK3	1.23369	2.01621e-05
ENSCAFG00845011562	GDPD5	1.23345	8.9741e-37
ENSCAFG00845029255	RIN2	1.23274	4.01807e-56
ENSCAFG00845019342	INPP4A	1.23246	3.89798e-36
ENSCAFG00845004435	WDR64	1.23142	0.0261322
ENSCAFG00845030994	SCML1	1.23141	1.06935e-08
ENSCAFG00845011143	ZNF660	1.23116	1.35128e-34
ENSCAFG00845009690	GALC	1.23094	2.10244e-52
ENSCAFG00845003443	PIGH	1.23093	1.6501e-102
ENSCAFG00845014807	RPS6KL1	1.23068	7.94666e-06
ENSCAFG00845026709	UROS	1.22991	9.97486e-90
ENSCAFG00845013667	ZBTB5	1.22924	3.43822e-70
ENSCAFG00845000138	ZNF71	1.22902	8.55358e-11
ENSCAFG00845011970	FNIP2	1.22812	7.14577e-52
ENSCAFG00845014481	RILP	1.22666	1.31552e-06
ENSCAFG00845012266	SRD5A3	1.22655	4.83843e-95
ENSCAFG00845010930	TMEM222	1.22637	2.69671e-97
ENSCAFG00845005021	TMEM234	1.22603	1.71906e-33
ENSCAFG00845013327	TVP23A	1.22589	4.0385e-06
ENSCAFG00845021267	RGL2	1.22521	5.43586e-10
ENSCAFG00845028549	APMAP	1.2252	1.45933e-98
ENSCAFG00845015030	DYNC2I1	1.22361	2.82323e-30
ENSCAFG00845003862	AMDHD2	1.22253	2.15729e-38
ENSCAFG00845004568	DNASE1L2	1.22242	1.52817e-05
ENSCAFG00845009717	PIPOX	1.22226	2.31008e-42
ENSCAFG00845011198	CEP131	1.22217	9.0851e-56
ENSCAFG00845011179	PANX3	1.22213	0.0494661
ENSCAFG00845015712	BTBD8	1.22186	4.51793e-39
ENSCAFG00845002674	ZNF263	1.22167	6.47218e-15
ENSCAFG00845020569	PNKP	1.22055	1.89681e-11
ENSCAFG00845020256	SLC39A11	1.22031	1.2937e-158
ENSCAFG00845013289	PTP4A3	1.22025	2.6495e-16
ENSCAFG00845001434	ERFL	1.21982	0.000712559
ENSCAFG00845021828	ITM2C	1.21835	6.76906e-155
ENSCAFG00845026176	MARCHF8	1.21696	1.79432e-118
ENSCAFG00845017278	CCDC82	1.21678	2.7071e-25
ENSCAFG00845030006	TM4SF19	1.21593	5.72602e-11
ENSCAFG00845006309	PEX7	1.21525	8.53257e-45
ENSCAFG00845006807	RRAGD	1.21523	2.31898e-25
ENSCAFG00845008675	GPR146	1.21448	1.33935e-07
ENSCAFG00845011047	SMPDL3B	1.21426	9.45866e-22
ENSCAFG00845005776	KIF27	1.21411	1.24465e-26
ENSCAFG00845016952	PKD2L2	1.21298	0.0143848
ENSCAFG00845027398	CHKB	1.21266	1.80552e-11
ENSCAFG00845021896	SSBP4	1.21237	2.2154e-73
ENSCAFG00845000993	NEURL1B	1.212	9.66153e-10
ENSCAFG00845030115	IP6K2	1.21098	3.13548e-40
ENSCAFG00845027868	PXYLP1	1.21092	1.03843e-65
ENSCAFG00845006905	ZNF527	1.21071	6.59653e-13
ENSCAFG00845014098	KDM4B	1.21039	3.4899e-75
ENSCAFG00845029342	SIGIRR	1.20956	2.14914e-37
ENSCAFG00845017467	DLA-DRA	1.20933	1.187e-10
ENSCAFG00845020745	NGEF	1.20922	4.69886e-18
ENSCAFG00845005928	OIT3	1.20895	0.00640042
ENSCAFG00845018600	FAM219B	1.20864	2.9237e-40
ENSCAFG00845019353	LIMD2	1.20826	8.86901e-22
ENSCAFG00845003283	CENPS	1.2082	8.68501e-22
ENSCAFG00845020649	AGRN	1.20783	2.77369e-63
ENSCAFG00845028357	SIRT3	1.2074	4.0242e-15
ENSCAFG00845018908	SCAMP5	1.20718	2.53759e-58
ENSCAFG00845010444	TNS3	1.20706	3.78217e-96
ENSCAFG00845020821	CSPP1	1.2069	8.55464e-130
ENSCAFG00845007887	ZNF234	1.20666	2.94377e-87
ENSCAFG00845004760	CPLANE2	1.20592	9.43953e-23
ENSCAFG00845015877	TM4SF5	1.2056	0.000161526
ENSCAFG00845003800	BACE1	1.2048	1.55086e-158
ENSCAFG00845022205	CCNDBP1	1.20476	5.81611e-43
ENSCAFG00845005896	ANGEL1	1.20378	2.98138e-75
ENSCAFG00845002763	RPAIN	1.20293	5.11391e-17
ENSCAFG00845013723	SERPINF1	1.20257	0.0380365
ENSCAFG00845013429	GAA	1.20172	4.49477e-24
ENSCAFG00845029896	C20H19orf44	1.20132	7.06261e-16
ENSCAFG00845017146	EPHA4	1.20131	0.000618922
ENSCAFG00845024944	C32H4orf36	1.20001	5.9308e-11
ENSCAFG00845011752	RNF38	1.19791	5.77772e-110
ENSCAFG00845014506	IFNLR1	1.1977	1.31184e-30
ENSCAFG00845019024	NR3C1	1.19669	1.03077e-99
ENSCAFG00845004715	ATP2C2	1.19652	2.47864e-106
ENSCAFG00845021668	CKMT2	1.19369	0.010319
ENSCAFG00845008116	CCDC83	1.19336	0.0195684
ENSCAFG00845022983	MLXIP	1.19306	6.61865e-40
ENSCAFG00845029945	CPEB3	1.18951	5.59358e-15
ENSCAFG00845016230	MSI2	1.1891	4.04945e-174
ENSCAFG00845029856	CGNL1	1.1877	3.03545e-09
ENSCAFG00845005275	TMEM54	1.18748	2.19629e-21
ENSCAFG00845027773	BATF2	1.18746	1.98525e-24
ENSCAFG00845015578	MIER2	1.18736	2.88174e-08
ENSCAFG00845016965	KANSL1L	1.18725	3.5772e-107
ENSCAFG00845009521	ZHX1	1.18715	7.87148e-48
ENSCAFG00845013440	PPP2R2A	1.18639	1.2224e-28
ENSCAFG00845020362	CRTC1	1.18573	1.87226e-55
ENSCAFG00845001505	CC2D2A	1.18571	0.0394017
ENSCAFG00845016245	PKD2	1.18537	4.23114e-74
ENSCAFG00845013162	NPAS2	1.18478	2.3027e-113
ENSCAFG00845006848	ENKD1	1.18448	4.02614e-18
ENSCAFG00845004995	SGK1	1.18388	1.39512e-214
ENSCAFG00845015670	MAST1	1.18369	2.48734e-05
ENSCAFG00845004695	MEAK7	1.18344	2.20081e-12
ENSCAFG00845029572	NPHP3	1.18329	9.70431e-14
ENSCAFG00845013869	MAVS	1.18305	6.90739e-49
ENSCAFG00845020493	TTC30A	1.18204	1.63373e-14
ENSCAFG00845006747	ZNF414	1.18132	2.32702e-09
ENSCAFG00845028154	BAZ2B	1.18111	9.58344e-100
ENSCAFG00845017094	PCTP	1.18078	4.47191e-60
ENSCAFG00845013712	PTPRS	1.17923	3.89389e-98
ENSCAFG00845007741	KCTD17	1.17914	2.07811e-82
ENSCAFG00845012574	CCS	1.17829	1.77807e-68
ENSCAFG00845008761	STXBP6	1.17761	1.80998e-201
ENSCAFG00845028773	LY75	1.17673	2.09139e-76
ENSCAFG00845017088	IQCH	1.17638	0.0247534
ENSCAFG00845014886	KDM5B	1.17635	1.85886e-129
ENSCAFG00845007486	FAM184A	1.17608	2.42657e-27
ENSCAFG00845024439	C28H10orf95	1.17495	0.000367579
ENSCAFG00845005284	MTSS2	1.17464	2.53081e-06
ENSCAFG00845028431	SPRY2	1.17266	1.03445e-55
ENSCAFG00845030069	ZHX3	1.17241	1.60813e-36
ENSCAFG00845000851	KAZN	1.17222	4.56417e-29
ENSCAFG00845004456	NRL	1.17145	2.8717e-07
ENSCAFG00845008255	RELT	1.17099	2.39527e-38
ENSCAFG00845005514	ZNF292	1.17056	3.8513e-44
[truncated: 1,721 more rows]
