# Supplementary material for: PALS1-dependent modulations of mRNA profiles in MDCK II cells grown in non-confluent monolayers and three-dimensional cysts
Source: BMC Genom Data. 2024 Nov 29;25:102. doi: 10.1186/s12863-024-01284-0 (PMC11607895; doi:10.1186/s12863-024-01284-0)
Supplement: Supplementary file 4 — Supplementary Material 4 [file 12863_2024_1284_MOESM4_ESM.xlsx]

## Sheet: 746 DEGs
BASP1	-10.1014	1.56496e-21	4.53191e-20
SULF1	-9.42512	6.55579e-20	1.63922e-18
HOXB5	-8.93141	6.73754e-18	1.42942e-16
IDO1	-8.62098	2.23004e-17	4.50628e-16
KIF1A	-8.17824	1.27288e-14	1.99866e-13
ZNF135	-8.03664	1.05298e-14	1.66435e-13
ZNF8	-7.84709	2.3096e-13	3.2378e-12
UCP2	-7.50914	5.00987e-12	5.99875e-11
IFIT1	-7.35391	5.72022e-16	1.01615e-14
RNF128	-7.35313	1.83906e-21	5.28707e-20
GABRG1	-7.09841	4.06954e-10	3.95071e-09
MAPK4	-6.95297	1.36671e-08	1.08444e-07
CKMT1A	-6.62374	3.15755e-09	2.73318e-08
ACP3	-6.3197	0.00281496	0.00827455
KHDRBS3	-6.23612	9.75507e-06	4.93643e-05
TTLL7	-6.12449	8.38094e-05	0.000354856
GSC2	-6.11616	1.01084e-08	8.16771e-08
SGCE	-5.87938	5.52608e-08	4.0178e-07
TMPRSS13	-5.68325	5.68915e-08	4.12125e-07
VGLL1	-5.55746	0.00114489	0.00373327
EXOC3L1	-5.45725	1.53606e-65	3.20741e-63
IFGGB2	-5.24251	7.98278e-20	1.99185e-18
CCL20	-5.01884	3.99882e-05	0.000181103
EXOC3L4	-4.91033	0.00977125	0.0246497
TSPAN2	-4.84298	2.27616e-05	0.000108449
GBP1	-4.81452	1.77812e-10	1.82284e-09
CD70	-4.65988	0.000160778	0.000639994
ETV7	-4.61436	5.54337e-15	8.94e-14
TNIP3	-4.57389	5.62256e-15	9.05543e-14
AASS	-4.54778	3.63223e-05	0.000165508
MSC	-4.49208	4.24813e-10	4.11067e-09
MGAM2	-4.34632	0.00286179	0.00839562
EPS8L3	-4.32446	0.000610085	0.00212441
HECW1	-4.30845	4.61222e-25	1.78229e-23
KCNJ2	-4.28306	0.000496879	0.00177274
ZNF599	-4.24537	0.0148603	0.0356157
SCGN	-4.19983	0.0133943	0.0325012
SLC6A12	-4.18111	0.000225635	0.000870222
C11H5orf63	-4.18028	0.000265533	0.00101067
TMEM171	-4.14332	1.34305e-06	7.82809e-06
RCN1	-4.10425	2.886e-132	2.45351e-129
VWDE	-3.93696	3.27428e-06	1.79753e-05
CXCL10	-3.90692	1.35203e-05	6.65779e-05
GPRC5B	-3.85959	6.23849e-57	9.76981e-55
FST	-3.74874	1.36092e-67	3.11494e-65
CALHM1	-3.74169	7.76621e-09	6.39088e-08
DHX58	-3.68222	1.86326e-65	3.82354e-63
PECR	-3.63572	0.00467187	0.0128774
SBSPON	-3.60067	0.00464383	0.0128139
AQP3.1	-3.54653	1.53013e-10	1.57677e-09
CCDC88A	-3.53888	4.47184e-09	3.80987e-08
NLRC5	-3.51987	3.7167e-17	7.3727e-16
PHKA2	-3.48095	0.00767877	0.01992
CYP24A1	-3.44247	0.000425315	0.00154332
RAD21L1	-3.44175	3.09851e-10	3.0809e-09
OLFM3	-3.42042	3.20691e-11	3.56051e-10
TMOD1	-3.40211	0.0122492	0.0300668
ATRNL1	-3.38982	2.84386e-05	0.00013258
PARP15	-3.35904	7.42519e-32	4.11045e-30
GHR	-3.34204	0.0154565	0.0368296
CTNND2	-3.31688	6.08972e-07	3.7691e-06
HCAR2	-3.30202	0.00597772	0.0159832
CD302	-3.27029	0.000862009	0.00289902
AMIGO2	-3.24519	0.0040296	0.0113141
MLPH	-3.15574	0.000728625	0.00248129
IFGGC1	-3.11598	3.29716e-17	6.55139e-16
PALS1	-3.08159	5.11378e-214	1.21728e-210
TTC39B	-3.02299	9.85215e-17	1.89435e-15
MYO3A	-3.01153	0.000554226	0.00194987
ALDH1A3	-2.9606	0.000194694	0.000760751
KCNG3	-2.96035	0.0220881	0.0499932
STK32C	-2.94483	0.013515	0.0327741
H2BC25	-2.92434	0.00095119	0.00316939
DZIP1	-2.92164	0.000845715	0.00285309
CAMK2B	-2.87373	0.0158608	0.037642
CGREF1	-2.86133	0.0114715	0.0284209
ACSL5	-2.849	0.000479231	0.00171698
SLIT2	-2.83171	7.13135e-56	1.08817e-53
CCL2	-2.79164	6.5229e-10	6.19597e-09
TDH	-2.77953	1.29764e-05	6.40586e-05
HOXD10	-2.77816	0.00177432	0.00550378
CASP12	-2.75334	0.00111945	0.00366338
GRM8	-2.69944	2.75603e-08	2.09867e-07
GPX2	-2.68625	0.000488639	0.00174543
LYPD6	-2.68475	0.00430376	0.0120045
ENPEP	-2.67596	5.94277e-05	0.000259944
GRIP2	-2.6226	0.00093542	0.00312034
CLDN16	-2.61976	3.84018e-50	4.86232e-48
GDPD2	-2.60835	0.00410468	0.0115037
NEBL	-2.60804	8.03948e-64	1.56862e-61
HRCT1	-2.5635	4.35556e-07	2.76038e-06
RFLNB	-2.51601	0.000588954	0.00205564
POU3F2	-2.50841	5.96282e-20	1.49725e-18
SUSD2	-2.50527	2.05255e-09	1.82446e-08
MX1	-2.48994	1.48659e-24	5.51196e-23
NEURL3	-2.48705	1.97988e-14	3.03667e-13
SLC2A3	-2.48582	0.0126545	0.0309078
HOXD9	-2.47481	1.35398e-222	4.02877e-219
PSMB9	-2.44912	2.58151e-54	3.74696e-52
TNFRSF14	-2.42353	1.44233e-21	4.21784e-20
COPZ2	-2.42203	7.02598e-07	4.29939e-06
RSAD2	-2.41404	1.87247e-24	6.87844e-23
OLFML2A	-2.40734	5.91055e-13	7.82507e-12
TNFRSF1B	-2.37643	1.44976e-15	2.48274e-14
CYP26A1	-2.36981	0.00491416	0.0134611
DSEL	-2.3491	0.00259414	0.00771499
RIPPLY3	-2.33373	4.20062e-07	2.66644e-06
GLT1D1	-2.29762	3.46112e-13	4.74588e-12
SP5	-2.27803	3.90749e-07	2.49903e-06
CD40	-2.26529	1.48762e-35	9.78211e-34
SELENOM	-2.22958	0.000181718	0.000714979
RTKN	-2.20073	3.75769e-23	1.23889e-21
INKA2	-2.19967	0.00368914	0.0104843
MEIOB	-2.19753	0.0218299	0.0495178
C1R	-2.18257	3.34807e-16	6.10241e-15
CNN2	-2.17583	1.55279e-15	2.64396e-14
ZFHX4	-2.16405	0.0157036	0.0373212
PEG10	-2.14307	1.38869e-26	5.88194e-25
AASDH	-2.13434	4.33143e-25	1.68473e-23
DGAT2	-2.12657	1.97446e-14	3.03619e-13
LURAP1	-2.12627	0.0107623	0.0268819
MSX2	-2.1059	0.000533936	0.00189078
APOL5	-2.10454	0.0060045	0.0160452
PAQR7	-2.09738	1.73589e-07	1.17791e-06
JAM3	-2.09533	1.92434e-19	4.62698e-18
LBP	-2.09464	1.25363e-19	3.08279e-18
PPM1E	-2.05612	0.0010477	0.00345327
PLXNC1	-2.04601	9.37526e-11	9.93628e-10
DNAAF4	-2.04247	3.57765e-07	2.30293e-06
RNF213	-2.03915	7.74729e-24	2.69615e-22
EIF4E3	-2.02774	1.68858e-05	8.1997e-05
COL12A1	-2.02668	0.0180891	0.0421819
DAPK2	-2.02556	0.0051017	0.0139044
LONRF2	-2.01683	2.53253e-06	1.41712e-05
ATG10	-1.96406	0.000886359	0.00297419
IDO2	-1.95854	8.93583e-33	5.16283e-31
FADS6	-1.94967	4.7776e-05	0.00021361
UGT1A6	-1.9465	8.12551e-08	5.79101e-07
FSCN1	-1.93486	1.9731e-16	3.69823e-15
MFSD4A	-1.91624	1.31115e-06	7.65715e-06
AIF1L	-1.9127	2.54403e-66	5.40697e-64
FGFBP1	-1.90648	2.42704e-08	1.86246e-07
PLAAT4	-1.88832	2.77289e-17	5.55606e-16
SH2D4A	-1.87973	0.00842915	0.0216542
JPH1	-1.87764	1.42836e-39	1.10392e-37
IFIT3	-1.87463	4.31554e-17	8.51801e-16
IFI35	-1.86649	2.0142e-21	5.77663e-20
TMPRSS11F	-1.82811	0.0209188	0.0476783
CMPK2	-1.82772	3.08963e-35	1.99852e-33
P2RX2	-1.79672	0.0199996	0.0458996
UBE2QL1	-1.7839	2.86195e-11	3.2014e-10
STRA6	-1.77884	3.88399e-11	4.27634e-10
PLAU	-1.77599	7.25273e-100	3.08293e-97
ELAPOR2	-1.77139	4.97719e-06	2.65049e-05
RASGRP2	-1.76502	1.13542e-05	5.6733e-05
LRP12	-1.75974	1.2084e-09	1.11061e-08
APBB1	-1.75513	0.00034012	0.0012607
PSTPIP1	-1.74388	0.00902761	0.0230029
SLC22A17	-1.73922	0.000142074	0.000572045
PMP22	-1.73871	3.86251e-176	5.74644e-173
CSF1	-1.72398	3.42828e-25	1.34222e-23
PHETA2	-1.69851	1.17267e-12	1.51215e-11
IL7R	-1.69307	9.77878e-05	0.000408089
PLXNA4	-1.69158	4.53267e-21	1.2546e-19
PPFIBP2.1	-1.66224	3.13197e-16	5.74371e-15
HENMT1	-1.65942	3.84579e-49	4.57726e-47
MAPRE2	-1.6534	5.9659e-05	0.000260765
SFTA2	-1.64546	2.86042e-08	2.16984e-07
E2F2	-1.62911	1.71969e-22	5.31629e-21
PSMB8	-1.62333	4.79939e-82	1.58673e-79
CEND1	-1.6232	1.12681e-06	6.64256e-06
NOVA1	-1.62238	0.0032863	0.00946602
PDE7B	-1.6203	4.00377e-10	3.89639e-09
MYLK	-1.61065	1.69506e-07	1.15086e-06
PIWIL4	-1.582	4.85979e-05	0.000216878
PIP5KL1	-1.5761	0.00315936	0.0091424
EVA1C	-1.57467	1.10628e-17	2.29789e-16
C5orf58	-1.56947	0.000148937	0.000597455
PIMREG	-1.56703	0.000691349	0.00237267
TIMP1	-1.56596	9.43778e-09	7.67795e-08
PTGR1	-1.55593	1.43382e-35	9.48073e-34
RHOJ	-1.55306	5.61417e-06	2.96714e-05
CTSE	-1.54882	0.0205738	0.047045
SERPINB9	-1.54245	1.82542e-29	8.97773e-28
GATA6	-1.53766	1.31892e-16	2.49964e-15
GFRA1	-1.52963	0.000939953	0.0031337
ZCCHC24	-1.52109	0.0139257	0.0336193
GJC1	-1.52025	3.51212e-21	9.81251e-20
PGLYRP1	-1.51858	1.15954e-12	1.49684e-11
SH3TC2	-1.51801	1.26839e-10	1.32192e-09
SCN2B	-1.51786	5.14262e-05	0.000227961
PIK3R5	-1.51259	0.00286847	0.00841106
TAC3	-1.50553	0.00508963	0.0138778
TTYH2	-1.48516	1.31267e-27	5.80794e-26
PALS2	-1.48115	1.57803e-16	2.9718e-15
FABP3	-1.47943	3.77884e-20	9.75612e-19
SLC30A1	-1.47681	7.23743e-23	2.34076e-21
SLC16A6	-1.47488	0.00235709	0.00707366
NRP1	-1.4647	3.9597e-13	5.3677e-12
OASL	-1.46452	9.10059e-08	6.41298e-07
STAT4	-1.46244	1.96038e-11	2.23064e-10
ZEB1	-1.46213	3.8842e-07	2.48547e-06
HERC5	-1.44783	1.59178e-05	7.75496e-05
NOG	-1.44146	3.09385e-32	1.74517e-30
HOXD3	-1.42349	8.49504e-05	0.000359176
EDIL3	-1.41793	9.20363e-05	0.000386526
PARVB	-1.3998	2.17657e-06	1.23067e-05
KRT85.1	-1.39611	2.69159e-07	1.766e-06
PACSIN1	-1.39567	3.48087e-15	5.73814e-14
EGFLAM	-1.39427	4.03214e-08	2.97892e-07
GRHL3	-1.39346	6.84552e-05	0.000295951
PCSK6	-1.36947	3.44402e-24	1.23466e-22
EMP1	-1.35967	1.04934e-18	2.39257e-17
BATF2	-1.35656	9.61066e-14	1.38147e-12
SYCP2	-1.34935	2.18189e-05	0.000104167
NFIX	-1.33951	4.02062e-06	2.1722e-05
PCOLCE	-1.33888	1.85273e-07	1.25149e-06
ITPR1	-1.32134	3.37796e-52	4.62121e-50
HOXD4	-1.31957	0.002269	0.00683861
MT2A	-1.31475	4.39512e-12	5.28925e-11
KLF15	-1.31445	3.65207e-16	6.60801e-15
GAS6	-1.31137	0.00217091	0.00656959
AVPR2	-1.30925	0.00582547	0.01563
LCK	-1.30722	2.55439e-05	0.000120501
CIART	-1.30514	0.00819268	0.0211059
PYGO1	-1.3035	5.65989e-05	0.000248759
TRIM14	-1.30257	5.67435e-18	1.2257e-16
ARHGEF6	-1.29184	0.000407091	0.00148444
RBMX	-1.29031	0.0189013	0.0437757
PIR	-1.28604	4.3504e-19	1.02532e-17
KIF27	-1.27864	1.78109e-14	2.76743e-13
DTX4	-1.27835	0.0112814	0.0279941
C1QL3	-1.26557	0.00826747	0.0212755
UGT8	-1.25347	1.06028e-16	2.03211e-15
EBF4	-1.25282	1.80491e-05	8.72189e-05
ALOX15B	-1.25182	5.75377e-05	0.00025242
VAV1	-1.24991	0.0134672	0.0326649
AQP2	-1.24881	1.41474e-08	1.1218e-07
NEURL1B	-1.24326	4.22802e-07	2.68241e-06
ISG15	-1.2422	1.93841e-05	9.33293e-05
MGST1	-1.23135	2.32425e-07	1.53856e-06
CNGA1	-1.22917	7.55715e-14	1.10227e-12
CELF4	-1.22397	1.09584e-07	7.63624e-07
MAT1A	-1.22321	0.000215806	0.000834748
SSTR1	-1.21918	7.29233e-06	3.74917e-05
LMO7	-1.21011	2.32173e-75	6.73982e-73
EVX1	-1.202	0.00178679	0.00553813
TNFSF13	-1.20178	0.00643389	0.0170472
SLC44A2	-1.20026	2.64842e-13	3.67812e-12
DLA-64	-1.19699	7.33627e-19	1.68564e-17
YBX2	-1.1847	0.00463381	0.0127903
ASIC1	-1.17772	2.80707e-13	3.89391e-12
MBNL3	-1.1761	6.63394e-10	6.2864e-09
PINLYP	-1.17355	0.0079579	0.0205589
ENO2	-1.17029	3.44938e-21	9.65987e-20
RAB37	-1.16867	1.27721e-09	1.16754e-08
MAP3K21	-1.16856	9.3743e-46	9.702e-44
KCNK6	-1.16761	4.7365e-26	1.94393e-24
ALPL	-1.16482	8.07868e-05	0.000343647
COL5A3	-1.16229	0.00159226	0.00499896
IGFBP4	-1.15825	7.08297e-12	8.34668e-11
NEIL3	-1.15319	0.0029234	0.00854686
TP53I3	-1.15172	0.0114819	0.0284407
SLITRK4	-1.14672	2.53278e-47	2.87097e-45
NXPH2	-1.14398	1.26549e-17	2.61491e-16
LARP6	-1.14341	0.0185699	0.0431088
RAB27B	-1.13553	1.03727e-06	6.15432e-06
PPM1K	-1.13447	2.19287e-50	2.8369e-48
AUNIP	-1.13046	0.000416044	0.00151153
PDE4B	-1.12528	1.02387e-40	8.28988e-39
NAT8L	-1.12425	8.90643e-08	6.29106e-07
PALM3	-1.12107	0.000306565	0.0011507
CYBRD1	-1.1201	2.7023e-17	5.43291e-16
SPINK6	-1.1197	0.000645752	0.00223813
STK17A	-1.11084	1.63673e-58	2.7829e-56
KCNJ16	-1.1056	4.194e-05	0.00018908
RPSA.2	-1.10432	0.0219052	0.04966
CCN2	-1.09699	1.81669e-20	4.83719e-19
SLC38A5	-1.08593	5.13683e-14	7.64233e-13
DLA88	-1.07307	7.82083e-16	1.37494e-14
ABCC2	-1.07234	1.23161e-07	8.47811e-07
NBR1	-1.06927	3.40135e-07	2.19777e-06
VEPH1	-1.06312	0.0140853	0.0339428
GPR4	-1.05541	1.10236e-07	7.6772e-07
ANLN	-1.05403	2.48695e-61	4.48479e-59
MEST	-1.04875	0.000572318	0.00200699
CKB	-1.04767	1.10638e-07	7.70063e-07
GJB2	-1.04662	5.44847e-06	2.88597e-05
FAR2	-1.04645	1.59696e-19	3.87899e-18
MT1E	-1.03569	4.61466e-09	3.92592e-08
B3GALT5	-1.03525	8.11516e-05	0.000344952
PIF1	-1.03356	1.39472e-05	6.85097e-05
RIPOR3	-1.03333	0.000223899	0.000864648
CARMIL2	-1.02703	0.00108942	0.00357493
DLA-12	-1.02347	1.43484e-19	3.49949e-18
HPSE	-1.02228	3.05858e-14	4.64326e-13
CLIC2	-1.02039	2.52325e-24	9.12818e-23
CENPU	-1.01997	9.84081e-09	7.97857e-08
TBXAS1	-1.01831	0.00398288	0.0112014
ZNF296	-1.01807	3.70586e-06	2.01035e-05
CAMK1D	-1.01346	2.99928e-11	3.34873e-10
E2F8	-1.01229	2.26236e-18	5.02362e-17
NUB1	-1.00307	3.76427e-103	1.86677e-100
SCUBE3	-1.00237	0.00106379	0.00350242
PRRT4	-1.00019	0.000540715	0.00190797
COG5	1.00118	1.85072e-124	1.46848e-121
ADGRL1	1.00462	4.01601e-19	9.5027e-18
FOXN3	1.00531	5.35504e-06	2.84027e-05
SPTBN2	1.00576	3.88771e-26	1.60665e-24
RGS2	1.00661	2.0317e-07	1.36003e-06
TFCP2L1	1.00934	6.70707e-17	1.30865e-15
GLUL	1.01167	6.58449e-17	1.28684e-15
ZBTB7C	1.01357	0.00108062	0.00354801
SLC1A4	1.01454	2.41645e-33	1.42379e-31
TRPM4	1.01527	8.2292e-22	2.42436e-20
PALD1	1.01688	0.0170821	0.0402198
RHOU	1.01791	5.64563e-43	5.16879e-41
SSC5D	1.01837	0.00713048	0.0186316
CYP27C1	1.01967	1.64109e-19	3.97805e-18
BMT2	1.02122	1.41086e-29	6.96767e-28
IHH	1.02297	2.44056e-09	2.14215e-08
NECAB3	1.02315	5.29718e-09	4.46509e-08
NPTX2	1.02448	3.68566e-10	3.60747e-09
TENT5A	1.02593	1.26574e-12	1.61988e-11
NPAS2	1.02687	2.60253e-63	4.91672e-61
PRRX2	1.03272	5.52708e-07	3.45682e-06
EPHX2	1.033	6.37007e-07	3.92832e-06
CIDEB	1.03515	0.00141507	0.00450806
DNAJB5	1.03635	0.000252216	0.000963683
CRY2	1.03894	1.31499e-19	3.22036e-18
TCF7L1	1.0402	5.64117e-09	4.74832e-08
ARSL	1.04025	1.19118e-14	1.87531e-13
SLC37A1	1.04346	1.0527e-29	5.24237e-28
RALGAPA2	1.0469	5.36568e-16	9.56022e-15
OSCP1	1.04793	6.2865e-21	1.72401e-19
NPC1L1	1.04901	4.44475e-23	1.45734e-21
AXIN2	1.04989	1.79352e-07	1.21356e-06
GPR157	1.05231	0.000126057	0.000513459
PDE1A	1.06183	1.08837e-53	1.5607e-51
FOSB	1.06348	8.88511e-21	2.41992e-19
DUSP26	1.06386	2.64442e-23	8.81623e-22
AFAP1L1	1.06693	4.70498e-05	0.00021068
SSX2IP	1.06749	5.6306e-79	1.76356e-76
AHR	1.0711	2.33324e-29	1.14281e-27
MTSS1	1.07121	8.90782e-17	1.72392e-15
VLDLR	1.07327	1.57435e-22	4.87967e-21
CYP21A2	1.07343	4.70427e-09	3.99645e-08
KIF17	1.07396	0.00374341	0.0106182
ARMH4	1.07591	7.82308e-19	1.79403e-17
FMO4	1.07667	3.7973e-08	2.82648e-07
RAP1GAP2	1.07817	5.46716e-26	2.22843e-24
KLF2	1.0785	0.0109604	0.0273071
APP	1.08133	3.45511e-11	3.81473e-10
FBLIM1	1.08499	1.41766e-42	1.27826e-40
FAM117B	1.08692	1.38875e-20	3.75657e-19
EGF	1.08698	2.86751e-21	8.06836e-20
CCDC160	1.08832	5.09332e-11	5.54626e-10
SLC16A14	1.09032	0.00107789	0.00354002
RARRES2	1.09468	0.000147901	0.000594101
STARD8	1.09505	1.1958e-07	8.26988e-07
TBKBP1	1.09617	3.96516e-14	5.98901e-13
FRY	1.0967	2.81923e-20	7.35843e-19
RNF212B	1.10041	0.0043133	0.0120255
COL16A1	1.10583	0.00577935	0.0155238
OLFML2B	1.10585	4.44619e-43	4.10221e-41
NCKAP5	1.11484	1.39021e-34	8.66299e-33
PMAIP1	1.11557	3.60973e-05	0.000164672
CARHSP1	1.11592	5.66344e-50	7.09539e-48
SLC4A11	1.11996	9.92565e-08	6.96141e-07
TSPAN32	1.12037	9.0704e-09	7.40438e-08
LHX1	1.12065	3.24491e-10	3.21573e-09
PDIA5	1.12213	7.85174e-83	2.67004e-80
DUSP2	1.1225	1.74933e-15	2.95327e-14
DNAH2	1.12752	0.00602585	0.0160843
KDM5B	1.13066	6.89364e-88	2.64671e-85
GALNT10	1.13475	3.35455e-72	8.31788e-70
CES2	1.13499	0.000182216	0.000716465
BLNK	1.13519	2.36434e-10	2.38883e-09
RNF183	1.1355	0.00024224	0.000927651
RDH16	1.13653	0.00301492	0.00877778
DNAI4	1.13852	2.36282e-07	1.56322e-06
SLC12A2	1.13895	1.83533e-60	3.21237e-58
WNT5B	1.1417	6.98245e-08	5.01237e-07
SYNPO	1.14643	1.55749e-44	1.53201e-42
CA2	1.15107	5.77242e-38	4.21493e-36
IGSF22	1.15226	0.00849297	0.021804
SLC38A2	1.1525	2.49512e-45	2.56008e-43
TMEM86A	1.15519	5.51633e-46	5.75925e-44
FAM131C	1.15999	5.25811e-12	6.27074e-11
AVIL	1.1624	1.74975e-05	8.47254e-05
NDRG2	1.16273	1.79225e-05	8.66422e-05
RASSF10	1.16577	3.41529e-05	0.000156703
C11orf16	1.17085	0.00966247	0.0244115
ARRDC3	1.17148	1.46465e-44	1.45269e-42
ORAI2	1.17192	5.32481e-134	5.28132e-131
ADGRG3	1.17231	3.39867e-10	3.35971e-09
NMB	1.17392	0.000693204	0.00237835
BTBD11	1.17415	3.82375e-20	9.85072e-19
MAPK8IP2	1.17871	0.0108373	0.0270183
G0S2	1.17982	0.000696097	0.00238691
GARIN5A	1.1825	0.000396894	0.00144947
LIMCH1	1.18545	0.000573067	0.00200903
ANK1	1.18673	1.53958e-10	1.58513e-09
PPP1R3C	1.18749	4.01214e-28	1.83663e-26
GABBR2	1.18844	2.56126e-20	6.69981e-19
SLC16A3	1.19583	1.11026e-20	3.0101e-19
ACTN3	1.19793	0.00135237	0.00432685
GDF1	1.20136	0.00754315	0.0196059
SERPINB10	1.21146	0.00733625	0.0191189
AGR2	1.21459	3.30374e-05	0.000151819
IL10RA	1.21601	6.96531e-17	1.35681e-15
CLMN	1.21745	1.25973e-13	1.79346e-12
SEMA7A	1.22068	9.00234e-23	2.88803e-21
DHDH	1.22149	5.73722e-06	3.02411e-05
EFCAB1	1.22196	0.000699296	0.00239594
MICALL2	1.22197	9.81928e-74	2.48658e-71
MSRB2	1.2272	0.00141585	0.00450918
ACP5	1.22749	9.29598e-41	7.6304e-39
C17orf58	1.22758	4.35088e-28	1.98407e-26
HTR7	1.22867	0.00793	0.0205002
FAM114A1	1.22943	0.00284935	0.00836325
KLHL24	1.22955	8.83547e-30	4.41848e-28
FAM171A2	1.23038	2.18253e-20	5.78539e-19
PMEPA1	1.23357	4.68246e-48	5.41074e-46
TMEM63C	1.23672	2.46653e-34	1.51323e-32
ADARB1	1.23801	3.24528e-20	8.41511e-19
PAX6	1.23879	1.75719e-106	9.50641e-104
GDPD5	1.24053	3.02443e-29	1.46328e-27
NOL4L	1.2413	8.9733e-18	1.88693e-16
FN1	1.24214	1.5599e-18	3.50301e-17
CTSK	1.2446	0.0159256	0.0377809
TNNI2	1.2524	0.000983738	0.00326687
TSPAN33	1.25523	6.206e-47	6.90316e-45
MXD4	1.26037	3.65323e-16	6.60801e-15
SEC16B	1.26455	0.0137016	0.0331388
ITGA7	1.26495	2.18694e-11	2.48105e-10
ABCB4	1.26668	0.000179154	0.000705588
PTGER4	1.26737	8.20943e-15	1.30627e-13
FAM214A	1.26916	6.72315e-08	4.83498e-07
ROBO3	1.26994	3.98193e-09	3.4194e-08
TRIL	1.27006	4.92099e-06	2.62291e-05
WIPF1	1.27045	0.00823727	0.0212024
LAMB3	1.27649	1.00064e-74	2.83562e-72
AHRR	1.27679	0.00858222	0.0220047
GALNT6	1.27957	8.70537e-20	2.15857e-18
PC	1.27965	1.92272e-83	6.73067e-81
ENOSF1	1.28062	2.86807e-08	2.17425e-07
METTL24	1.28384	2.56209e-06	1.43231e-05
KIAA0513	1.28496	6.91495e-74	1.78917e-71
RASGRP1	1.29448	1.13602e-33	6.82877e-32
PPP2R2A	1.30571	1.4285e-25	5.72459e-24
VDR	1.30758	7.07328e-07	4.32167e-06
STARD10	1.31015	7.99652e-09	6.56376e-08
DLG2	1.32026	7.10713e-14	1.03918e-12
EPHX1	1.32295	0.00667053	0.0175881
HS6ST2	1.32439	3.5876e-15	5.8896e-14
GGT1	1.32794	2.37608e-08	1.82688e-07
KLHL26	1.32992	7.50834e-103	3.43709e-100
VWF	1.33062	0.00120653	0.00391485
FAM222A	1.33151	0.00182831	0.00565406
UNC5B	1.33257	2.49028e-23	8.37269e-22
DHRS9	1.33322	2.24323e-08	1.73145e-07
ATP2B4	1.33675	1.42636e-93	5.65883e-91
PALLD	1.34646	1.75345e-24	6.46117e-23
NEUROG2	1.35256	0.0206073	0.0470958
TRIM46	1.36013	1.58518e-18	3.5464e-17
CDH17	1.36108	9.34485e-11	9.92171e-10
TST	1.36628	6.84069e-23	2.21847e-21
SHC4	1.37214	0.00156612	0.00492338
PRSS12	1.37255	5.623e-41	4.71302e-39
KAT2B	1.37397	4.82224e-65	9.56571e-63
GRK5	1.37403	4.81136e-24	1.69423e-22
CTSW	1.38047	0.0118127	0.0291509
CA4	1.38416	6.9536e-05	0.000300045
MPP7	1.38717	7.45608e-85	2.77319e-82
NAALAD2	1.38727	0.000196489	0.000767263
SLC40A1	1.38932	3.64944e-50	4.6705e-48
MAN1C1	1.39016	7.26123e-06	3.73641e-05
RLBP1	1.39063	5.03808e-15	8.13613e-14
ADGRF4	1.39122	2.59053e-08	1.9828e-07
ZNF185	1.39128	0.019144	0.0442431
A4GALT	1.39592	3.87485e-13	5.26596e-12
SLC22A12	1.40069	3.24651e-16	5.93548e-15
ARMC3	1.40111	7.49287e-06	3.84895e-05
PPP1R14C	1.40144	8.97897e-35	5.68445e-33
CABCOCO1	1.40228	1.67751e-05	8.14929e-05
CADPS2	1.40301	4.59751e-55	6.83994e-53
AKNAD1	1.40343	0.00961094	0.024302
SLC38A11	1.40471	0.00475863	0.0130772
REPS2	1.40552	5.2723e-20	1.34083e-18
PPP4R4	1.40573	1.0467e-09	9.71745e-09
SLC9A9	1.4068	0.00321937	0.00930248
DLL4	1.41075	1.03874e-27	4.63039e-26
IRF5	1.41149	3.43187e-49	4.12587e-47
SLC26A4	1.41257	0.0105792	0.0265081
SYNPO2L	1.42082	0.000613319	0.00213317
SRCIN1	1.42221	1.47203e-08	1.16258e-07
ARHGEF10L	1.4277	1.23983e-79	3.98823e-77
GABRA3	1.42906	3.57834e-05	0.000163491
RET	1.43777	0.000333841	0.00123943
MOCOS	1.44037	3.61094e-43	3.35761e-41
NFATC2	1.44363	4.89037e-15	7.91907e-14
ITGA5	1.45657	4.39347e-19	1.03153e-17
HPCAL4	1.45846	6.28256e-14	9.24289e-13
NR2F1	1.46002	2.78955e-08	2.12148e-07
ARRDC4	1.46075	4.67211e-42	4.02953e-40
GPC3	1.46504	0.0220182	0.0498688
PLEKHS1	1.46545	5.35682e-08	3.90428e-07
TMEM150A	1.4712	2.52002e-52	3.4876e-50
GPX3	1.4735	3.33038e-05	0.000152984
ANKRD55	1.48777	1.34406e-19	3.28482e-18
CDKL1	1.49274	0.000829683	0.00280298
HSPB8	1.49276	3.48414e-16	6.3407e-15
EVC	1.4942	1.47258e-21	4.29574e-20
SLC22A11	1.50381	0.00670036	0.0176525
PSD2.1	1.50441	0.00131793	0.00423146
WNT4	1.51028	1.96476e-10	2.00899e-09
MCF2L	1.5222	6.30825e-08	4.54484e-07
CAPS	1.52799	1.53351e-36	1.06736e-34
VNN1	1.52852	6.27625e-15	1.00674e-13
HGFAC.1	1.52925	0.00463192	0.012788
HOMER3	1.53245	4.22589e-20	1.08398e-18
PLEK	1.53385	2.1888e-11	2.48105e-10
CA12	1.53528	1.90911e-19	4.59964e-18
ARL4C	1.53601	3.33974e-63	6.21087e-61
GAL3ST4	1.53802	0.0126284	0.0308535
FBXO16	1.5453	0.00444841	0.0123444
MEOX1	1.55027	1.50627e-13	2.13424e-12
PDGFD	1.5542	3.14862e-17	6.2772e-16
GEM	1.55552	4.01146e-10	3.90068e-09
TSPAN13	1.55666	2.4652e-12	3.0459e-11
CTSD	1.55741	2.0966e-46	2.24809e-44
KCTD21	1.55905	0.00496618	0.0135785
AFF3	1.56094	1.67562e-06	9.63441e-06
LAMA3	1.57014	1.6248e-109	9.66916e-107
PITX1	1.5788	3.59176e-36	2.48542e-34
EFHC1	1.58165	0.00209643	0.00637335
DRC7	1.58212	5.06763e-08	3.7003e-07
BMF	1.58223	1.25028e-17	2.58797e-16
FGF1	1.58908	1.25193e-15	2.16891e-14
TCP11L2	1.59481	6.15946e-24	2.14985e-22
MPP2	1.6042	0.00671462	0.0176769
TXNIP	1.60862	6.24534e-117	4.37248e-114
TRPA1	1.60962	3.25862e-08	2.45314e-07
LGR6	1.6157	0.00686679	0.0180297
EHD3	1.61628	2.00142e-06	1.1403e-05
ACACB	1.62123	1.1833e-06	6.95147e-06
SNCG	1.62269	6.37946e-09	5.3283e-08
NEK11	1.62467	2.04585e-10	2.08652e-09
SYT12	1.62499	0.00200561	0.00613172
SYN2	1.64047	0.0212459	0.0483312
CFAP69	1.64368	1.35891e-07	9.31666e-07
HNF4A	1.64582	4.6498e-15	7.55006e-14
SYT7	1.65327	3.95153e-10	3.8487e-09
CTSL.1	1.65549	0.000752636	0.00255501
ELFN1	1.65719	1.42602e-20	3.83993e-19
GRID2IP	1.66253	2.80349e-05	0.000130954
CFAP61	1.67137	1.78448e-05	8.63019e-05
TET1	1.68349	0.000896893	0.00300699
ADH4	1.69357	1.13567e-11	1.31613e-10
CRYBA4	1.71055	0.000626235	0.00217429
PDE7A	1.7119	4.69442e-65	9.46999e-63
POU2AF1	1.71436	4.08351e-11	4.48772e-10
TMEM163	1.71436	0.0107253	0.026801
MED12L	1.71567	2.78289e-38	2.05727e-36
ALB.1	1.72365	7.19943e-07	4.39649e-06
ARMC12	1.72598	6.57876e-10	6.23982e-09
SLC43A3	1.72848	9.18035e-07	5.5169e-06
MDH1B	1.75225	5.70709e-05	0.000250741
EPHA6	1.75291	0.00963699	0.0243575
BPI	1.76584	5.03001e-13	6.73421e-12
TCF25	1.76725	8.57022e-13	1.1198e-11
HTR1D	1.77158	4.1265e-22	1.23712e-20
MMP14	1.77487	0.000148169	0.000594774
UNC45B	1.77742	1.82429e-05	8.81198e-05
DDIT4	1.77894	6.52226e-107	3.69657e-104
RASA3	1.78364	1.03427e-13	1.48312e-12
SLCO2B1	1.784	2.10864e-06	1.19567e-05
SLIT1	1.7994	0.00019074	0.000746525
AADAT	1.80126	8.94149e-13	1.1669e-11
DISC1	1.80797	5.27299e-31	2.76472e-29
CAND2	1.82953	0.0198311	0.0456096
TMPRSS6	1.84122	3.21613e-08	2.42268e-07
HCN4	1.84557	5.89709e-06	3.09741e-05
IL1R1	1.84757	0.00778993	0.0201731
GLDC	1.86898	0.00132299	0.00424656
PRDM1	1.86909	3.73632e-30	1.90041e-28
EMX2	1.87746	1.76141e-09	1.57745e-08
SLC7A8	1.87836	2.87272e-07	1.87554e-06
ZDHHC22	1.87954	0.00231152	0.00694916
CITED4	1.88072	0.00302638	0.0088047
CLEC2L	1.88228	1.2513e-28	5.84038e-27
NEDD9	1.89267	1.57807e-32	9.0299e-31
PON3	1.89458	0.000338322	0.00125443
NREP	1.89709	8.97976e-36	6.00433e-34
INHBB	1.90347	1.51466e-15	2.58274e-14
IGSF23	1.90925	4.25438e-116	2.81309e-113
CPAMD8	1.91475	9.06255e-07	5.45587e-06
IVNS1ABP	1.91722	7.05166e-134	6.45607e-131
SCTR	1.93214	2.88924e-13	3.98929e-12
RBP4	1.94007	1.05068e-31	5.73632e-30
TMEM184A	1.95785	2.67387e-21	7.57723e-20
ADGRF2	1.96094	0.000928228	0.00309895
SERPINE1	1.96259	1.58708e-14	2.47893e-13
COL18A1	1.96624	1.38722e-22	4.32216e-21
JAG1	1.96753	1.95955e-46	2.12024e-44
FSTL4	1.98661	1.56725e-07	1.06713e-06
TRIM9	1.99108	3.2324e-11	3.58212e-10
NRTN	2.00164	0.0143464	0.0345159
ZNF285	2.00831	0.000989538	0.00328338
MYO7A	2.00955	3.09555e-12	3.79046e-11
ZNF791	2.03817	0.000184226	0.00072365
SLC15A2	2.04689	6.10058e-06	3.19864e-05
BPGM	2.0549	3.10486e-151	3.6954e-148
HMCN1	2.06185	0.0112125	0.0278603
KIAA1755	2.06407	2.53843e-21	7.2106e-20
BNC1	2.06413	4.71974e-16	8.44727e-15
CRACDL	2.07364	2.79036e-06	1.55191e-05
NECTIN4	2.07394	4.50851e-13	6.07016e-12
PTPRE	2.07862	0.00529646	0.0143661
KLHL40	2.08438	0.014468	0.0347735
DEPTOR	2.094	9.98801e-22	2.92801e-20
STEAP1	2.09698	6.23332e-12	7.38934e-11
MFAP3L	2.10423	3.18276e-07	2.06437e-06
VIT	2.10863	0.00235984	0.00708012
ESPN	2.11567	0.00166155	0.00519186
EEPD1	2.12201	1.35772e-14	2.12906e-13
IL1A	2.12596	0.00346668	0.00992791
ZNF404	2.1412	0.0118208	0.0291648
TSPAN15	2.14395	2.61338e-71	6.34785e-69
USH1C	2.1448	8.30963e-11	8.87803e-10
QPCT	2.18263	2.42898e-43	2.27636e-41
MYH16	2.19126	3.13025e-08	2.36397e-07
GABRP	2.20683	6.03795e-08	4.36066e-07
CLEC7A	2.21176	5.55596e-07	3.47306e-06
NOTCH3	2.22639	1.00379e-40	8.18297e-39
SELENOP	2.24476	1.86035e-08	1.45383e-07
CAPN14	2.24818	6.37871e-11	6.87675e-10
ST6GALNAC2	2.24907	5.92782e-18	1.27352e-16
PPDPFL	2.25508	4.22868e-13	5.7128e-12
RIMBP2	2.30831	1.37751e-17	2.82675e-16
PAK6	2.31949	0.0021695	0.00656698
EML1	2.35641	1.36077e-99	5.5848e-97
CACNG1	2.35746	3.23908e-09	2.79967e-08
PPP1R16B	2.39659	6.43337e-06	3.35833e-05
CERS3	2.40595	0.0120606	0.029695
SLC2A12	2.44133	3.31019e-58	5.47192e-56
HRH1	2.44517	2.08037e-10	2.11991e-09
DOCK3	2.44776	0.00110082	0.00360736
BMP2	2.46294	1.26133e-74	3.49123e-72
ENO4	2.46575	0.0121929	0.0299648
ADAMDEC1	2.47268	2.83656e-09	2.46969e-08
TMEM232	2.47968	0.0016691	0.00521116
MEGF6	2.48335	0.000205861	0.000799661
ID4	2.4891	1.04436e-31	5.7281e-30
GRK4	2.51848	0.0066749	0.0175957
PLEKHG1	2.52213	1.10942e-115	6.94964e-113
GALNT16	2.52766	2.2338e-66	4.83394e-64
SLC24A2	2.53146	4.00589e-08	2.96137e-07
NRXN2	2.53654	3.98753e-18	8.74026e-17
LRRC14B	2.53732	1.00546e-08	8.14082e-08
SLIT3	2.55322	1.20777e-83	4.35601e-81
PTHLH	2.5776	7.83636e-05	0.000334655
CFTR	2.59038	0.00683726	0.0179561
ACSBG2	2.59383	0.00607167	0.0161957
LY6G6F	2.59461	0.0204267	0.0467536
SORCS2	2.61692	4.19307e-14	6.3172e-13
KLHL6	2.64045	1.10465e-13	1.58023e-12
GIP	2.65858	0.000329881	0.0012281
VNN1.1	2.70911	4.80682e-10	4.61377e-09
FAM167A	2.73844	1.18397e-12	1.52506e-11
SRMS	2.74679	0.0113695	0.0281739
ZNF461	2.75315	0.00180932	0.00560022
PTH1R	2.75548	1.87539e-08	1.46463e-07
GPA33	2.76127	0.00321595	0.00929487
CNIH2	2.78043	0.00883639	0.0225737
C26H5orf52	2.78611	0.0100842	0.02538
C16H4orf47	2.80359	3.38637e-08	2.53967e-07
ABCA1	2.82106	4.17794e-07	2.65346e-06
RIBC2	2.82519	0.00391871	0.0110392
DOCK8	2.84404	0.00914048	0.0232557
HEYL	2.87222	0.00887981	0.0226603
FSCN2	2.87994	0.00249776	0.00744699
CACNG4	2.89145	2.09799e-122	1.56065e-119
CRLF1	2.92873	6.83761e-68	1.59571e-65
RUFY4	2.95514	0.0217268	0.049312
BAMBI	2.97763	8.55793e-19	1.95502e-17
ANKS6	2.98592	0	0
SMPDL3B.1	2.99887	6.83214e-11	7.34563e-10
FABP1	3.00783	0.000566942	0.0019899
SLC13A2	3.01955	7.21327e-07	4.40268e-06
TGFBI	3.08762	6.73727e-58	1.09845e-55
ATP10B	3.09607	5.03949e-20	1.28437e-18
TSPAN5	3.15243	1.65214e-33	9.88128e-32
ADAM28	3.16425	3.83311e-27	1.66502e-25
ADAMTS12	3.22489	3.56038e-05	0.000162795
ACE2	3.31322	0.000137687	0.000555885
BPIFB6	3.31523	1.45636e-10	1.50596e-09
P2RX6	3.31708	0.00040764	0.00148598
KCNG1	3.37708	7.10054e-13	9.32788e-12
KRT25	3.37838	2.9512e-18	6.51674e-17
PLCXD3	3.38107	4.29365e-11	4.7143e-10
CACNA2D3	3.39523	0.00060632	0.00211254
LRAT	3.42447	4.43314e-199	7.53761e-196
RANBP3L	3.47547	1.16203e-46	1.2806e-44
NPR3	3.4956	2.41229e-41	2.03625e-39
PROM1	3.50017	5.4391e-05	0.00024003
PLA2G2C	3.50212	0.000204543	0.00079532
UBXN10	3.50534	0.000388658	0.00142245
PCDHB16	3.50602	0.0020797	0.00633222
FAM78B	3.52677	4.31886e-21	1.19821e-19
RGMA	3.54198	3.17517e-11	3.53185e-10
TIGIT	3.60276	5.53765e-05	0.000244108
MERTK	3.63648	3.29166e-05	0.000151381
SGK2	3.65616	9.41629e-06	4.77922e-05
DACT3	3.66246	0.000198404	0.000773977
TSHZ2	3.66918	1.76728e-05	8.5505e-05
CXCR4	3.67567	7.22508e-41	5.97173e-39
WNT5A	3.6979	2.08143e-22	6.36843e-21
RIPPLY1	3.72167	1.24474e-26	5.29104e-25
RERG	3.74649	1.65479e-14	2.5813e-13
SBSN	3.77688	9.14934e-26	3.70393e-24
PTPRU	3.84404	4.28187e-139	4.63298e-136
CCDC192	3.94889	3.73759e-05	0.000170049
BRSK1	3.96019	1.37109e-11	1.58128e-10
LBH	4.0945	4.50744e-206	8.94126e-203
VWA2	4.12124	3.29705e-12	4.00015e-11
SLC22A13	4.2274	9.09953e-06	4.62832e-05
RASGRF2	4.37087	0.000149567	0.000599779
MAF	4.46277	2.46451e-14	3.75577e-13
MMP13	4.4864	0	0
TAGAP	4.7649	9.62619e-35	6.06196e-33
GUCY1B1	4.80207	3.23656e-27	1.41105e-25
AFAP1L2	4.81484	8.7476e-17	1.69567e-15
KY	4.86892	4.08128e-08	3.0115e-07
CD86	5.04302	4.21005e-10	4.08045e-09
SLC22A3	5.08783	0.00219907	0.00664803
GALNT12	5.10399	1.38945e-151	1.83747e-148
PDLIM3	5.15056	4.98129e-20	1.27226e-18
RASSF2	5.6027	1.50391e-06	8.69333e-06
CAPN13	5.82281	5.09463e-74	1.34747e-71
SLC22A2	5.82778	4.75001e-260	1.88449e-256
KRT27	6.25835	1.81913e-39	1.39686e-37
KCNJ15	6.48316	1.15059e-07	7.98036e-07
POU2F3	6.67748	2.34136e-15	3.92492e-14
COL3A1	8.40136	2.01145e-25	7.9801e-24
