# Supplementary material for: PALS1-dependent modulations of mRNA profiles in MDCK II cells grown in non-confluent monolayers and three-dimensional cysts
Source: BMC Genom Data. 2024 Nov 29;25:102. doi: 10.1186/s12863-024-01284-0 (PMC11607895; doi:10.1186/s12863-024-01284-0)
Supplement: Supplementary file 8 — Supplementary Material 8 [file 12863_2024_1284_MOESM8_ESM.xlsx]

## Sheet: total DEGs
Table ST3: Shared DEGs of subset A and Subset B
DEGs (714): only subset A	DEGs (798): only subset B	DEGs (3006): subsets A and B (total)
SULF1	ZNF484	SPINK6
IFIT1	GRIA4	ODAPH
AOC3	KIF7	IGSF23
CD70	SFXN1	ANKRD1
P2RX1	TFB1M	GPR87
IQCA1L	CCNG1	CD38
TMEM61	ZNF524	KRT25
TFF1	PAIP2	COL15A1
TMPRSS11F	ACHE	BNC1
TENM1	MALT1	SERPINE1
CGREF1	ZNF274	DHRS2
RNF225	TTC13	ADGRF4
ATG10	MACIR	CSF2
TSPAN2	SPHK2	IL7R
SLC5A5	RAI14	DSG3.1
MYO3A	PIK3R5	NGF
FABP4	GRIK5	KRT27
BMX	ENC1	CAPN14
FNDC7	SULT2B1	ABCA8
AANAT	NPRL3	FGFBP1
C6orf15	CYSTM1	NOG
APOL5	STK10	EDN2
TMOD1	NSA2	LOX
CD8A	URB2	COL24A1
PINLYP	FMO4	CRLF1
SPP2	HSPB6	TMEM88B
PLA2R1	CPLX1	NEBL
KLHL38	TAGAP	RSAD2
SELPLG	SSX2IP	PLEK
MX1	TNFRSF1B	GLDC
GSC2	SYNGR4	DMRTA1
H2BC13.1	GNG5	CCL17
CHGB	HMGCS1	TFPI2
TMEM92	NPR3	COL12A1
A3GALT2	ILF2	TFEC
TGM2	MIS18BP1	BTK
ADAM21	DIXDC1	SLC43A3
PSMD2.1	ACAT2	COL9A2
HLX	PBLD	F3
CASP12	ZSWIM9	CDH2
PLXNC1	S100A5	TUBB2B
SERP2	SLC22A3	ZNF469
FOXS1	PRSS54	ESM1
DISP2	PLG	PDE6G
PTAFR	CHD2	EDIL3
CERS3	PINK1	B3GALT5
GPRC5B	ERAP1	PDGFB
FLNC	RFC2	ALPK2
PMP22	CCDC68	MSC
ETV7	MPZL2	VDR
OLFM3	RAB27B	LRRC43
CTSE	MCM7	TGFB2
TXK	WDR1	PTHLH
SELENOM	CAST	SERPINB10
DHX58	GPR161	MGAT4C
RNF213	BBC3	CACNG4
P2RX7	LIMK1	INHBA
IL16	SLCO3A1	FABP3
LDLRAD1	ADGRG3	PRTFDC1
HENMT1	ATXN7L2	GNGT1
SPATA20	PTGER4	BMP4
LMO7	TUFM	FOXI3
KL	SERTAD4	UNC45B
HERC6	SSTR1	RAC1.2
PIP5KL1	TNFRSF12A	IFGGB2
IDO1	SEC23A	DPYSL3
GPR52	PALS1	GLRB
CTXND2	PKMYT1	PRRT4
ZNF423	SLC30A1	VGLL3
LINGO1	OSMR	GPR4
IL12RB2	ARG2	ACTA2
ARL14	ATP5J2	ATCAY
PARP14	FXYD3	DCLK1.1
MT1E	NID2	MYBPC2.1
IFIH1	GSKIP	KCNG1
GSDMD	SBK1	BPIFB3
SSBP1	HPN	ADAMDEC1
SCEL	KCTD5	KRT83
CDC20B	MYH7	CUX2
GBP1	MFGE8	PTGS2
GRIN3B	STARD4	LRRC8C
PLAAT4	CAMK4	BASP1
NWD1	ERO1A	STK17A
HECW1	MAP3K21	FOSL1
SLC11A1	ATP6V0C	CMPK2
RFLNB	RCC2	XIRP1
POU2F2	FSD2	HTR1B
SAMD9L	GNPNAT1	TM4SF1
SUSD2	ERH	ISG15
GDPD2	UBA2	SLFN14
TMC8	CHRNA9	GDPD4
IRF8	TEKT3	LGALS1
FYB1	RNASEL	FST
YWHAH	HEATR3	IFNK
GATA6	NODAL	FGF6A
RAPGEF5	ADAMTSL3	VIM
FKBP4	CDKN3	SNX25
TCF15	GMFB.1	PDLIM3
NLRC5	NMNAT2	ISG20
ACSL1	REXO2	PTPRE
NBR1	MOCOS.1	MYL4
RUNDC3A	CRYZ	PTPRB
UBE2QL1	CHST3	HK2
ZEB1	ZNF615	DOCK4
DSEL	AKT3	MDGA1
IL6R	FANCC	ENTPD3
PNLDC1	IMPA2	SLC37A2
TIMM8A	NETO2	HHIPL1
EIF4E3	SLC25A34	ADAMTS2
GPCPD1	GALNT10	RND3
C5H16orf74	ARNT2	PCSK6
CARMIL2	FAM114A2	PARVB
CALHM1	DAPK1	IL29L
OGDH	VASP	IL1RN
MCRIP2	FRMD1	TIMP3
UGT1A6	RTN2	CNN2
YARS2	HMCN1	MEGF6
SEZ6	ST6GALNAC4	PROCR
PSMB10	L1TD1	CPNE8
CDK5RAP1.1	ENG	CNRIP1
HRAS	AP3S1	EDDM3B
SLC4A9	KCNJ2	SACS
SLC2A6	THYN1	OLFML2A
TBC1D31	SLC28A3	POLR3G
OAS3	PCDH7	RET
FAM160A1	ADAMTS7	KRT80
GCAT	TRAPPC3L	RAB31
MBNL3	TMEM198B	SLAMF9
BLVRA	MMP19	CCN1
PIK3CD	DDIT4	RUNX2
LDLRAD2	BZW2	BIN2
PSTPIP1	PTRH1	CELA1
S100A4	SOAT1	FBXO27
CWC27	CTRL	ARHGDIB
STIP1	GPX3	IFIT3
TASOR2	SNX13	SLC7A6
IMPDH1	PTBP3	CACNG1
APOLD1	BRCA1	GREM2
EAF2	DKK4	SCUBE2
ASAP1	ZEB2	NAV3
CAR1	MDFIC	KCNK12
LSM3.2	HEXIM2	EVI2B
EFTUD2	CDC42EP1	PTGES
DDX49	MTX3	BPIFB6
CDC23	HNRNPM	ADRA1B
DSCAML1	NDUFA5	RAP2B
PIWIL4	IFI35	ARHGDIG
CNGA1	NR1H4	PARP15
POLR3A	ORC4	OAS1
CAVIN1	CHST11	EPAS1
RDX	SYNPO	SLC6A17
FAM136A	EPGN	BAMBI
SRFBP1	TENM4	TGFB3
ITGA3	TXNRD1	SNAP91
LCK	PM20D2	RHCE
ZDHHC7	SLC2A8	RGMA
PLEK2	EREG	UBE2S
GCLM	AATF	PRDM1
PDCD2L	URGCP	CEP55
ZPR1	GSTZ1	IGDCC4
SENP3	RAB3C	CYP26B1
GEMIN5	MPV17	ATP8B4
ZMYND19	NOXRED1	SKIDA1
SIX1	C21H11orf42	LGR6
NQO1	DGKI	BCAR3
RHBDL2	MSMO1	HTR1D
MT2A	GJC1	MMP13
LONRF3	ANKS6	FAR2
IPO5	ATP23	FJX1
B2M	CEACAM19	THBD
ANKRD22	LAPTM5	TIGAR
THUMPD1	NHSL1	SV2A
GNG3	FASN	LRRC4
KIF18A	ABCC1	CIDEC
CRADD	PIGS	DISC1
COTL1	GPSM2	SDR9C7
SUPV3L1	PTPRU	SOX21
PERM1	SMARCE1	OGN
CCT7	MAP4	PMAIP1
ABHD17C	PPP1R18	PRSS35
WDR74	NDUFAF2	EGFLAM
INO80E	SEC61B	FSTL1
SLC39A14	PAWR	ORC1
HSPA4	GAB2.1	ZP2
SYTL1	ALAD	MEST
HSPA9	WNT9A	FLT1
TLCD1	AKNAD1	LTBP1
CD274	SEC16B	PDE7B
TIMM17A	ABCC4	LRRIQ4
NRARP	SDR39U1	CXNC
GLIS1	RUSC2	MAP2
NUP58	PSAT1	IL1A
TTYH2	TIMELESS	FADS3
GFM1	LIMS1	NUDT16
HARS1	NMI	EXO1
TRABD2B	TUBG1	RTP4
BRF2	MVB12B	BGN
MTMR2	MAPK13	PAMR1
RUVBL2	CUL9	ME3
EIF5	NDUFC2	HES4
CD40	PSMC3IP	EPHB2
STAMBPL1	COMMD8	SEMA4A
MAGOH	ZNF618	KRT85.1
SATB1	GTF2H4	USP18
SPRYD3	MCC	CYCS
GCN1	ARHGEF39	GBX2
TFDP1	P2RY2	KLHL40
OASL	MYH9	GPR68
NOB1	PLEKHG4	NKX3-1
DNAJC11	EIF3L.2	SEMA7A
CACYBP	SLC26A2	EVA1C
NIP7	TPP1	ANLN
NOP16	VAV1	CCDC80
EXOSC9	PAQR8	SERPINB5
SLC25A11	TRAF4	TRIM29
GTPBP4	PLAU	PGLYRP1
URB1	IDO2	RHOBTB3
PUS1	DHRS13	NOX4
RBM27	VAV3	SPARC
CCT3	DDX41	CEMIP
SHFL	C17orf50	ANKRD66
GSTCD	POU3F2	CDC45
TBRG4	NCK2	SLCO2B1
GRPEL1	DBN1	NCAPG
SEPTIN9	WDR91	LIFR
NUP210L	NEMP1	TRIM72
PSMD7	NAB2	HRH1
ATAD1	SURF6	TACSTD2
TTF2	ZFP69B	STC1
CHCHD4	TMEM101	OAS2
FAM234A	ZBED3	DCK
POC1B	TMEM134	ANGPTL4
AMBRA1	KAT6B	PHLDA3
NEMP2	THRA	DEPDC7
KIDINS220	MYO7A	ATP10A
TARS3	HOXB9	PMEPA1
DDAH2	SH3TC1	THPO
SYNGR3	DARS1	MTHFD2
DGUOK.1	CALCOCO2	FBLN1
SNX29	ATG9B	PLA2G7
TOM1L1	ARPC5L	ELMO1
RNF183	ST3GAL1	KIF26B
SCAND1	SLC9A4	PARP9
ZNF773	IL18RAP	FANCM
ZNF140	OSBPL3	FILIP1L
SERINC2	PPFIBP2.1	ECT2
FZD3	HSP90B1	IL13RA2
DDX17	TSKU	EXOC3L1
RWDD2B	GIP	SYN3
CRYM	NXPH2	RBM28
TMEM79	TDG	CXCR4
ETFRF1	PRELID1	GPRC5A
GLIS3	RECK	PRSS23
PSTPIP2	LMCD1	CDC6
VEGFA	GCNT1	KIF23
SH2B2	PRPF40A	SLC25A19
CILK1	PDP2	SLC10A6
PIGT	MYCL	RALA
SATB2	DSG1	SCN2B
PPCDC	MYO1G	FAM166A
GAREM1	BPIFC	FSCN1
CACHD1	NXPH3	DNASE1
C10H2orf42	CCDC88A	BIRC3
PRRT3	EML5	DDIAS
SPSB3	SEPTIN8	ZWILCH
JMJD1C	SEC61G	EIF2AK2
MAPK8IP3	MAP4K4	PALLD
ZFAND3	IL37	AMOTL2
NR5A2	LMO1	CIP2A
FUT11	PPIA	RAD51
ZNF805	ANKRD13B	SNAI1
ARL3	STK33	PCLAF
KMO	P3H4	BLM
KIAA0513	RHOD	TMEM74
PITX1	RRM1	IFGGC1
RCBTB2	IL1B	FSTL3
NCEH1	GADD45B	C1QL1
OGFOD3	ANAPC10	SRM
TSPYL5	ROBO3	RFC3
GTPBP2	NOP14	CD109
LRRC39	PDGFRA	NCAPG2
RHOU	AIG1	PMCH
RNF130	GLI1	HSF4
CECR2	HMGCR	FRMD3
TIGD5	TK2	AKR1B1
GSTA4	TMPRSS9	NRG1
ZNF385A	MPP7	TK1
CTSD	KLF15	KIF20A
HPCAL1	FUS	PLA2G3
SMYD3	FSTL4	LRRC59
MSRB2	CDK5R1	WNT5B
CYBA	EZH2	CALM2.1
PLEKHA5	PRSS36	MELK
ASDURF	CYB5R4	CDKN2B
PLXNB3	GSPT1	PLK2
ZNF605	GPRIN1	RDH16
FKBP7	SAMD14	TEX30
TNFRSF6B	AGO2	DLGAP5
RAB24	NSMCE2	MSH2
C10H12orf56	EHD3	COL17A1
KLHL15	AKIP1	NME1
CACNB3	TRNT1	AEN
ANKZF1	ZNF646	UPK1B
PHLDB3	GAMT	TRIP13
PTK2B	C11orf16	TACC3
C7H1orf105	RHBDL3	H2BC12
DENND2D	TAF4B	C16orf54
EPHB3	TMEM216	PPDPFL
DPY19L3	VARS1	CYSRT1
HHAT	COL5A1	ARHGEF26
CTSB	PLAGL1	SPC25
MIF4GD	MEMO1	MFSD2A
PCBP3	CHRNA3	SHCBP1
GALM	RMI2	KIF2C
ASL	HSPA1L	NPNT
DNAH2	DENND3	C5orf58
FAM13B	INSIG1	CYBRD1
GDF1	NSD2	NOTUM
TCP11	MYCBPAP	PPIF
RAVER2	DHCR7	BHLHE41
KMT5B	UBASH3B	IER3
FLRT3	TMEM265	ERI1
RNF208	AASDH	SDC1
SIX5	STMN1	H1-5
ZNF23	AUNIP	TUBB4B
STAP1	SYBU	CDK1
PHACTR2	DDX46	TPX2
MROH1	CACNB1	DCUN1D5
GNG10	ADGRF2	MYBL2
ZNF583	TPRA1	GRHL3
ARID4B	PRNP	HOXA11
MXD3	SMYD4	GLRX
ACTR3B	CDK4	SLC20A1
MTCP1	CYP27B1	CDC20
ZNF354C	ARSK	MDFI
IFT22	CBX8	SRPX2
GAREM2	RAP1B	ZDHHC14
RMND5A	C2CD5	SLBP2
ATP13A2	CKS1B	RANBP1
ZNF653	CTSZ	FRK
GNAO1	THEM6	RASSF4
ZFP28	SBF2	PPIH
CD160	TSPO	ESCO2
FAM131B	DHCR24	MYLK
HIC1	SIGLEC1	CTPS1
NAXD	YJEFN3	SNU13
FGFR2	INPP5K	PRC1
MYO1E	SHE	CENPW
ZNF792	ARID3A	ACOT7
SHROOM1	TGFBI	TMEM9B.1
CREB3L1	CYP21A2	FAM72A
TMEM225B	MATN4	ITGB3
TEAD3	DNAH17	PCSK1
TMEM253	ATP8B2	KIF5C
STEAP3	SLC44A3	ASPM
FOXN3	HAPLN4	ACTN1
CMTM6	NMT2	ALDH1L2
GREB1L	TCF7L1	P4HA3
TFDP2	ATRN	VEGFC
PABIR3	CDH17	UBE2C
SCMH1	SLC24A2	NUF2
RABGAP1L	SYCP2	LYAR
DKK3	AQP10	GPR83
BBS12	UBXN6	BCAT1
IGDCC3	FUCA1	FANCB
FAM172A	GALNT6	ESPL1
TMEM50A	TUBA5	ERCC6L
IPCEF1	WDHD1	CDCA8
MMP24	FABP5	ALYREF
ZNF292	MAT1A	TUBA1B
RELT	RECQL	AURKA
NRL	H4C4	SNAI2
KAZN	PHETA2	CCNA2
MTSS2	IRS1	KLF6
C28H10orf95	CASP3	PBK
KDM5B	PLXNA4	FAM241A
IQCH	COBLL1	POLA1
STXBP6	FRMD4A	CRYBG2
KCTD17	GK	SRGAP1
TTC30A	RBBP8	PVR
MEAK7	CENPM	MYL9
MAST1	PCM1	MIS18A
SGK1	ENY2.1	LIMS2
NPAS2	EIF3A	GRAP2
CRTC1	FRS3	GALE
PPP2R2A	KCNMB3	TMEM40
CCDC83	MINDY2	DNA2
CKMT2	DLG3	LHFPL5
NR3C1	CFAP53	COL5A3
SCAMP5	MEI1	PARPBP
SIGIRR	MKLN1	TINAGL1
KDM4B	DZANK1	SASS6
PKD2L2	JUNB	INSYN2A
SMPDL3B	EBF4	MGAT5B
ITM2C	WIPF1	BUB1
SRD5A3	CDR2L	RESF1
ZNF71	PDCL3	PEAR1
ZBTB5	SLC25A37	PTTG1
UROS	SHANK1	CCND2
ZNF660	CCNE2	CENPP
WDR64	LIPG	CFL2
GDPD5	EVX1	LHX1
SHC4	CTSA	STC2
CPXM2	TP53INP2	GPX8
ATP6V1A	ARHGAP31	S100A2
HECW2	BLOC1S2	HSPD1
CDKN1B	SRSF2	HASPIN
LIN7B	CDC7	TUBB6
ARHGAP4	FAM81A	SFTA2
PROM2	LRP8	ORC6
SHISA8	STIL	CLSPN
YIF1B	ZYX	EIF5A
TAF9B	ANKRD9	TNFAIP3
RAX2	PPM1K	ASF1B.1
ECM1	SLC16A10	PFKP
RERE	PMM1	EME1
PFKL	DNAH10	SLC16A6
C34H3orf70	AFF3	LCTL
RHAG	DNM1L	CENPT
ADAMTS4	PCIF1	RSKR
LZTS2	ITGA5	MGARP
RAB6B	CIART	SMC2
PPP2R3A	CUEDC1	CKAP2L
BTG1	SOX12	DPH3
RASSF9	HERC5	LPAR5
ARHGAP42	MRC2	ELL2
TJP3	CAGE1	RTKN2
SH3BP2	SLC9A3R2	GPD1L
ALDOC	BARHL2	ARHGAP26
HSBP1L1	DNAH5	KCNAB2
CEBPB	CA1	TOMM40
OSGIN1	TMEM18	H2AZ1
FBLIM1	SERPINB9	SLC2A1
FZD1	EHBP1	ATF3
ACAP3	EXOC5	ADGRG6
ORAI2	SASH1	PPARGC1B
SALL2	ZC3H7B	EGLN3
MXRA8	TMED2	KCNJ14
NFAT5	MYH7B	LONRF2
FITM1	COL8A1	PLK1
HOXA1	SIK1	MAPRE1.1
SGSM2	INTU	TUBB
GUCA1ANB	NR1I2	RASSF1
AJM1	UCMA	MAP3K20
RNF223	LRRC8B	TIPIN
GLTPD2	LGR4	RAB37
ELMOD2	CPVL	HPDL
NARF	MICAL2	LAMA3
ZACN	PID1	HNRNPAB
KCNAB1	TAP2	ANKRD55
RNF44	ULK3	DCTPP1
SIK2	RAB39B	S100A14
THNSL2	ATP2A3	ECE1
SFXN5	CLIC2	JADE1
SLC26A4	MTFR1	RASGRP1
FAM131C	NR2C2AP	SAMHD1
ZDHHC22	EEF1E1	CCND1
NNAT	FAM76B	CENPN
BCL2L14	TRIM25	RAD51AP1
IQCC	PRADC1	DUSP10
SLC4A11	TMEM86A	BUB1B
FBLN5	ROGDI	ACTB
FBXL20	NR1H2	TIMM10
HERPUD1	OVOL1	P2RY11
TUBB4A	ADAMTSL4	KPNB1
VASH1	RNASEH2C	POLQ
ARRDC3	PSMB9	ANXA6
ZBTB8B	BRD8	GINS1
NGB	KATNA1	DTX3L
MBTD1	DLA-DMA	KIF11
FZD4	ARID4A	CDCA2
OTUB2	COX5A	ZFPM2
SELENON	NDUFB4	E2F7
UCP3	CALML4	FANCD2
SLC6A6	HOXD9	MRM1
EFNA4	ILVBL	PALS2
SPINK8	FDFT1	MYH16
MYO1B	POMT1	BRIX1
PI3	GATA2	NPTXR
ZNF45	EXOC6B	RALGPS2
TRIB2	STK39	OIP5
SLC46A3	TFAP2A	HIGD1A
RAD21L1	ABI3BP	GTSE1
SERPIND1	XPNPEP3	TUBA4A
JAM3	MAP3K3	RAD18
ALDH1A3	PDCD10	LRFN4
SLC34A3	ZNF445	EDN1
PCP2	ZNRF2	STX11
ACACB	TMEM150C	BIRC5
FBXL22	PRPF40B	E2F8
PDZD7	GATD3	UBA6
PLIN4	EXOC7	KPNA2
RARRES2	VIPR1	CDC25A
NUPR2	CTSK	PUM3
C1QL3	ATP2B4	CCNB2
PPP1R12B	SNRPN	SFXN4
KCNC3	SLITRK4	KNL1
LURAP1	MRPS34	CTSC
HOMEZ	PAK1IP1	NOP2
ZNF135	MDH2.1	TXNL4A
TMPRSS5	QPCT	PLK4
CACNA1A	GGCT	FZD2
CLEC4D	GOLIM4	CKS2
CNDP1	RHOB	EIF2B1
SULF2	COL3A1	EIF4A1
STAT3	DYSF	GINS4
HES7	EPS8	NDUFAF4
GSTO2	TPM1	DENND2C
TSPAN33	CDC25C	KCNK6
DLL4	IL4I1	H2BC13.5
SLC1A4	TBC1D9	CCT8
HPCA	SNRPE	CENPE
GPC3	APOB	LOXL1
TRPM3	C1QL4	HMMR
NRSN2	PLOD2	HMGA1
CLEC7A	B3GLCT	FLNA
VMO1	BTRC	ARMC6
ADCY5	HCAR2	PPAT
EVL	OTUD6B	PPP1R14B
CAMK1G	RING1	NOC4L
PECR	KLHL26	ELOVL4
DCDC2B	NEDD9	DBF4
DDX39A	BTBD10	NUDT19
DCDC2	ABCB11	BAG3
RERG	FLNB	RECQL4
LGI4	RIPOR2	P4HA2
SMCO3	TACC2	DGKH
CADPS2	SLC39A10	IL11RA
ANK1	PON2	MTFR2
YPEL5	REX1BD	GPD2
PHOSPHO1	LIN7C.1	JPT1
ANKRD34A	C11orf54	SEPTIN11
FAM114A1	MED25	CENPK
ESPN	HSPH1	FAM126A
GABBR2	AKAP12	PANX1
PPP1R16B	MRPL41	POLE
APOM	AQP3.1	DDX18
GALNT16	CACNA1I	NOP58
DRC7	PLCH1	EHD4
RGSL1	PLEKHA6	SEPTIN6
ACMSD	WDFY2	TTK
KLF1	GSAP	SLC7A5
PON3	LMBR1L	KIFC1
GJA8	RRAS2	STAT4
ZNF420	TAPBP	BATF3
IVNS1ABP	SRSF7	NCL
CCNO	AKAP14	ZW10
NIM1K	FAN1	CCNE1
PIK3CG	PRMT3	CCNF
CCDC107	SCOC	APOE
IFITM5	KCNIP2	EHD2
CFAP126	CDC27	IFRD1
SH3BGR	SEM1	GINS2
ARRDC4	NXPE3	DNM3
GPR179	SYNGR1	CDCA3
MFAP3L	RFC4	RSL1D1
PLEKHG1	RASGRF2	NUP107
ACRBP	LDLR	SLC4A5
SYT8	ACTR2	RRS1
TET1	TIAM1	CENPL
MMP14	CMTM8	DSN1
KCNH2	HMGB1	LAGE3
LRP3	FN1	CKAP4
CCNG2	CEP170B	PAK1
WNT11	TMEM255A	NUP155
DOCK3	EXTL3	NUFIP1
ZNF285	CBX7	ANXA2
SORCS2	GFOD1	MYADM
MMP21	MEIS1	PDE6B
CYP39A1	TCERG1	DEPDC1B
FAM222A	CEP83	ACTG1
A4GALT	UNKL	SLC25A32
PDE7A	ATP6V1FNB	SRPK1
ZNF185	DGKD	WDR43
FOS	CDCA4	REXO5
TEX13B	DDN	DEPDC1
SH3BGRL	KLHL6	SPECC1
AXIN2	TRIM65	MCM5
MAPK4	ATF7IP	HAVCR1
XKRX	NOXA1	TMTC2
SCD5	JUND	ALDH18A1
PAPLN	TP53I3	RAD54B
MRLN	CYP27C1	RFC5
TMEM190	TNFSF12	TSC22D2
RAPSN	WBP2	TRMT6
SLC49A3	FGD6	MARCKSL1
CDKL1	PATZ1	DDX21.1
PLA2G12B	ADGRE5	CDC42EP5
MANSC4	SLC40A1	EDARADD
FGF1	BCL2L15	SPC24
ZNF569	PRKCH	NEUROG2
TIGIT	SLC36A4	CLEC2L
TUB	MTM1	CCT4
SRD5A2	SELENBP1	KIF22
CHD5	CNNM4	MSANTD3-TMEFF1
CRACR2B	CCDC150	NAA15
EML1	SORBS1	PA2G4
TPD52L1	KLF5	CRELD2
SOSTDC1	REP15	LRR1
SGK2	ANKRD28	SKA3
MYBPC2	SENP8	HSPE1
ZNF8	PRRX2	GRWD1
CTSW	IDH1	NUP93
AVIL	DBR1	RNASEH2B
RHOH	FAM219A	GGTA1
CD302	GPR153	POLR1G
WDR88	HPD	GEM
EPHA6	BEX4	TMTC1
FGL1	OLFML3	GAS6
DACT3	VEPH1	KLF7
ENTPD1	MST1R	ADAMTS3
LTB	SRD5A1	APBB2
RGCC	GPR19	MCM4
EGR4	AMDHD1	SERPINB1
ENPP5	RHOJ	NUDCD1
ADAMTS12	PARP6.1	SAMD4A
NPM2	BTD	WDR12
TRPM2	JAG1	CYRIB
CFAP45	SYTL5	ANO4
SAMD15	BBS9	RND1
ARHGAP45	SHOX2	PNO1
ACOXL	MBD3L1	BMP2
TNFRSF13B	MIGA2	RAN
SLC19A3	SLC4A7	RHBDF2
ZNF404	RNF17	EIF3B
ELOVL2	MAFF	MTBP
CPED1	NIPAL2	ACSL5
HEYL	CXADR	GRIN2C
TMEM26	SLC44A2	LONRF1
IRAG1	LSS	RAD54L
KCNC4	FOXM1	ZDHHC13
HORMAD1	BTG3	C5orf34.1
XKR9	HEXA	KIF14
PI16	CHTF18	CRLF3
ALOXE3	ADCY3	SLC16A14
TLCD2	C1R	PRELID3A
HEPACAM2	C31H21orf91	UHRF1
ZNF177	SAPCD2	RTTN
CLCA4	E2F1	FHL1
BRSK1	THADA	AADAT
IYD	SPINK5	PSMD5
NKX2-5	BMP1	TLE1
HSD11B1	RYR3	NUP205
PDE11A	RGS20	PLEKHO1
PCDHB4	UCHL5	UXS1
EFEMP2	DNAJC27	MMS22L
SLC22A13	THEM4	VGF
HK3	INTS13	SERPINB8
GRK7	PLEKHH2	ETS1
CCDC152	WBP1L	SPSB4
TSPAN15	EFR3B	C7H1orf112
ELF5	RGS2	MCUB
EEPD1	GRHL1	MARVELD1
PLCE1	FA2H	MRPS17
C31H21orf62	SLC5A3	CYFIP1
CACNA1G	APEH	SNRPB2
SF-1	RASL11A	DKC1
C11H9orf24	ZRANB1	TCP1
RASD1	BTBD19	DSCC1
PCDHGB1	KLF11	IQGAP3
LRRIQ3	H2AC6	NAV2
C26H5orf52	H1-4	NUP160
CPZ	MED12L	RPUSD3
ZCCHC12	COG5	POLA2
DLGAP3	SDF2L1	ISG20L2
MCHR1	TGIF2	CHAF1A
AGT	SYVN1	NEXN
GDF3	CYB5D1	ABCB4
SLC4A4	SSPN	TENT5A
FBXW12	ZNF70	TSPAN13
CDH23	NUAK2	PRR11
KCNIP1	COX7A2L	IGF2BP1
SCNN1G	C27H12orf57	RDH13
IL17B	EFHD1	FHDC1
ABHD16B	RIPOR3	TRADD
NOX3	MID1	EIF2S1
FAM167A	KCNG3	RRP8
CLEC1B	CAMTA1	AMD1
RETN	THBS1	PABIR2
FREM2	CACNA2D3	POLR1B
NLRC3	WDR76	CCT5
CHRM1	GRTP1	NOP56
KLK12	PNKD	SGMS2
SLC46A2	PRRG4	FRMPD1
LMOD2	F2	MAD2L1
DRP2	NFATC2	FBXO5
C4BPA	PACSIN1	MRTO4
CAPN13	MRPS22	SEC31B
RUFY4	KSR2	PITRM1
SLC16A7	CBR1	NOL6
SRMS	MSN	LHFPL6
CYP17A1	SLC6A13	WNT7B
CACNA1H	MFSD4A	GNG2
KY	INHBB	PCNA
DLX3	TRPA1	NOC3L
SLC12A3	ATP9A	LETM1
SPEG	KIF3C	AK1
ADAMTS5	SLC38A2	ANXA10
SLC9C2	RCN1	HSPA8
ITGAD	MVB12A	IL1RL1
PRR5L	LAMB2	RASSF7
SLC16A11	PAX6	CENPH
DNAAF11	SALL4	UTP4
FGF22	ZBED2	H1-2
ASCL2	SNRPG	TLNRD1
SLC16A9	FKBP1A.1	CHSY1
C15H1orf216	KIAA1671	CCM2
FNDC11	CCDC9B	KIF4A
CNIH2	CRYBB3	RPP30
POU2F3	WDR72	ANXA1
SPEF2	CLCN2	UTP15
PCDHB16	C17orf64	LSM5
GALNT18	ADD3	SLC38A1
TOX	SRC	RAB8A
	USP19	PDCD1
	SH3KBP1	ATAD2
	SLC23A2	CFLAR
	CDC42BPG	TMEM41A
	RAB27A	TCF19
	MYO19	MYBBP1A
	KIF20B	ABRACL
	GPR157	EMC8
	CHD7	FRMD6
	DNAAF4	CST7
	ELOC	PRELID3B
	SEPTIN7	COQ10B
	SNAPC2	NEK2
	PYGO1	WDR46
	JPH1	SLC52A3
	TSEN2	PHLDA2
	UGT8	MRPL46
	KCNJ15	NEU4
	EIF1AX	CABYR
	SMC1A	POLR1F
	CD101	CHEK1
	SYN2	POLE2
	CIT	HS6ST2
	TWF1	INCENP
	LBP	TRAIP
	BICDL1	SLC16A1
	ARHGEF6	PFKFB3
	CHST7	KIF21A
	DALRD3	CAVIN3
	HAUS8	KIF15
	SLC9A7	AK6
	ASPHD2	NPTX2
	P4HTM	H2AX
	PPIL3	FAM177A1
	TFAP2C	DUSP2
	JADE3	FOXO6
	PSMD14	PABPC4
	LCA5L	IL17RD
	BMP7	GPN3
	GTPBP8	KIF5B
	PRDM11	DOHH
	LCN2	PSMD1
	SEC24D	CLIC3
	PTGES2	CDK2AP1
	MAP3K13	FKBP11
	TFRC	GADD45GIP1
	PCK1	UACA
	XYLB	TOP2A
	PTPRN	CSE1L
	ZNF280B	MYC
	CHEK2	PMPCA
	TYRO3	PPID
	TSSK2	KPNA4
	MAPKBP1	CEP72
	TSSK1B	SLC30A9
	NRAP	ATAD3A
	KLHL22	FBXO10
	C2CD2	FGFR1
	TNNC1	CHORDC1
	PHF7	SHMT2
	TMEM132B	RPP25
	AIDA	WDR4
	NCSTN	NSUN2
	ZDHHC23	CENPF
	PYROXD2	BDKRB2
	NFIX	RRP1B
	DHX37	MRPL51
	CSRNP1	PRPF4
	GPC1	DSP
	SLC38A5	GAS2L3
	FZD7	NUP85
	PORCN	PAX9
	SLC30A4	SKIL
	KIF1A	ACLY
	LSG1	NUP35
	HORMAD2	LLPH
	COL8A2	LMNB1
	LIF	PLPP1
	HDAC6	BYSL
	DNMBP	TCOF1
	GFRA1	TAGLN2
	BCORL1	ENHO
	SHTN1	NDE1
	MKRN1	TSPAN12
		ETF1
		SUV39H1
		MRPL32
		VDAC2
		LACTB
		PDE12
		SMC4
		CENPQ
		ADH4
		WDR36
		CENPS.1
		ZNF365
		PALB2
		TBX2
		BAIAP2L1
		TIMM8B
		FAM83D
		SNRPA
		GMNN
		ATIC
		GARS1
		CCNB3
		MAP2K3
		DCUN1D2
		KRT89
		PDLIM5
		POLR3K
		SSB
		IDI1
		UBA3
		COL5A2
		GEN1
		MTCL1
		ATAD5
		IL1RAP
		RANGAP1
		ITGB1BP1
		GOLT1B
		MYO1C
		PWP2
		NDNF
		WDR62
		RACGAP1
		FERMT1
		LSM2
		FANCI
		RPA2
		CCT2
		CLDN6
		CORO1C
		JMJD6
		CENPA
		DTL
		SLC10A3
		TBCB
		PDSS1
		ADM5
		VDAC1
		TRIB3
		WDR3
		CAPG
		EMC1
		PFDN2
		NPM1
		PYCR1
		CAD
		DHX33
		CDC16
		ICAM1
		NKRF
		HIVEP3
		ELK3
		CDT1
		ARHGAP9
		KIF18B
		MRPL55
		MTHFD1L
		DLAT
		PSMD12
		NCAPH
		PSMA2
		ENOPH1
		NDC80
		CHAF1B
		PPRC1
		C1H9orf40
		MCM3
		AK4
		EPOP
		GM2A
		SCLT1
		FAM189B
		NOLC1
		SGO2
		MRPS12
		TIMM50
		RPL22L1
		RASSF3
		MANF
		BST1
		ABCE1
		KCTD9
		LNPEP
		PRMT1
		ADRB2
		CWF19L1
		EPB41L2
		EIF4G1
		CDC25B
		PARL
		NKAIN1
		ANAPC7
		DSE
		PINX1
		DNAJC9
		GCH1
		DDX27
		DAZAP1
		PANX2
		FARSA
		CCT6A
		NCAPD3
		CS
		CDC42EP3
		STK4
		FAM89A
		TMEM70
		EXOSC8
		CHRNA5
		APEX1
		MIX23
		SGO1
		SYNCRIP
		MRPL3
		MCM6
		FDPS
		PUS7
		TONSL
		MARS1
		TUBG1.1
		NOL10
		MTX1
		SMN
		RAD1
		KNTC1
		PRDX6
		CENPU
		IFFO2
		TRIM35
		LARP4
		GPR17
		TNFSF10
		FEN1
		EMG1
		MRPL12
		MZT1
		DHX15
		CENPI
		NUP43
		ADSL
		CSKMT
		LOXL2
		ARL6IP5
		RP9
		PPM1G
		E2F4
		MOCOS
		IDH3A
		TAF9
		ANKRD50
		CDH3
		MED28
		MCM2
		CDV3
		DSG3
		DCAF13
		TP53
		LRPPRC
		YWHAQ
		CBR3
		CASP8
		DOCK7
		MTPN
		PLEC
		METTL13
		DNPH1
		PREP
		IPO11
		GNL2
		UTP20
		UMPS
		HYOU1
		MAF
		EIF5A2
		ZC2HC1B
		TIMP4
		REXO4
		NPC1
		ATG3
		EIF5B
		ARHGAP29
		MYO5A
		DDX54
		SNX10
		HAUS1
		LAMC2
		NIPA1
		SPDL1
		KTN1
		SHQ1
		CEP152
		USP39
		FGF21
		MDH2
		ACOT9
		RITA1
		SLC25A38
		PTRH2
		VASH2
		G3BP1
		SNRPD1
		VAMP5
		RAB5IF
		PPM1J
		YWHAG
		LRRFIP2
		MRPL35
		POLR3D
		HTD2
		UNG
		ZGRF1
		MEX3D
		ADD2
		PLCB3
		MAK16
		ENY2
		STRAP
		FAM98A
		SH3PXD2B
		EIF2S2
		FBL
		RGS17
		KPNA3
		ARHGEF37
		EIF4EBP1
		CLIC1
		ABCF2
		ZNF367
		NIFK
		EPRS1
		PSMA1
		SWAP70
		USB1
		TTL
		METTL16
		HSP90AB1
		MAFG
		VRK1
		NUP188
		PRIM2
		PSMB6
		UBE2M
		CA12
		NAP1L4
		HSPA14
		NDUFAB1
		SIVA1
		GET1
		DCLRE1B
		PLA2G4A
		CAND1
		H2AC9
		POLR3F
		UTRN
		TRABD2A
		FADS2
		RBM38
		EIF4G2
		PTPRZ1
		NUTF2
		RIOX2
		GUCA1B
		RFFL
		GNL3
		PGP
		GTF2F2
		TRPT1
		CALU
		FUT4
		PDAP1
		CENPO
		NAA25
		FOSB
		HAUS6
		MRPS28
		EIF3J
		C15H12orf73
		RRP7
		KDSR
		LSM4
		TRPM1
		SAE1
		CDK6
		CYP51A1
		ELAVL1
		NEPRO
		SRP9
		SET
		RPF2
		SARNP
		BAK1
		POLR1A
		DPP9
		DDX47
		USP14
		TRANK1
		TOPBP1
		AP1S2
		PC
		HMGA2
		HAUS5
		OVOL2
		C18H11orf98
		GART
		NARS1
		WDR75
		SRSF3
		CAP2
		LSMEM2
		TTLL12
		EXOSC4
		RARS1
		DRG2
		SPCS3
		BRIP1
		WNT7A
		HELLS
		RCC1
		SLC7A1
		SLC5A6
		PSMD2
		FKBP1A
		RBM44
		PSMA1.1
		BORA
		MAGOHB
		CEP89
		SMCO4
		DDAH1
		CEP128
		CINP
		LMNA
		TYMS
		KCNQ4
		KPNA1
		CCSAP
		MAPK6
		NIPA2
		TPM3
		LSM7
		LARP6
		C15H1orf109
		TRA2B
		C20orf27
		NEDD4
		ORC2
		RIOK1
		NDUFAF7
		UBE2N.1
		DAPK3
		IL10RB
		PRTG
		TMA16
		CDCA7L
		MYBL1
		RAB3IL1
		C7H18orf21
		BAG1
		SLC45A4
		DYDC1
		POP1
		FAM200B
		MAP4K5
		CCER2
		MAF1
		TTC16
		FLYWCH2
		EXT2
		APH1B
		FBXL4
		IRF2
		ITPKC
		FBXO8
		ATP4A
		METTL22
		ZNF783
		ZKSCAN1
		CGN
		TFEB
		DNAJC28
		FBXO24
		ZFP41
		VAT1
		NECTIN2
		APC2
		TMEM250
		TP53BP1
		ID1
		RBM4B
		LRRC49
		TPRG1L
		TOB2
		DMTN
		MAB21L3
		FRZB
		IFT52
		ROM1
		VWCE
		TSC2
		CEP250
		ANXA9
		ERBB4
		ZNF704
		BCAS1
		TRIM41
		PRKCSH
		FARS2
		FAAP100
		CEP104
		LRCH4
		ECHDC3
		RSAD1
		PCNX4
		PLXNB1
		RARG
		RASGEF1A
		HINT2
		SIRT7
		SCNN1A
		RELL2
		NENF
		RCN3
		SHPK
		UFSP2
		MYH14
		FAAH
		STARD3
		MYORG
		PCGF2
		S100P
		TMEM175
		METTL27
		CBX6
		SYNE2
		RAB28
		NUDT12
		OPLAH
		DYNC2LI1
		ZNF687
		CORO6
		GSTP1
		ATP2A1
		TEX264
		SUGCT
		IKZF4
		STK36
		ADAMTS9
		DPEP1
		PLLP
		H2AFJ
		ADM2
		DQX1
		GPD1
		JPH3
		LRIG3
		ZNF283
		TMED6
		DFFB
		PTS
		PRICKLE4
		FAM234B
		C22orf23
		KIAA2026
		TMEM106A
		ATP6V1B1
		FLYWCH1
		SLC25A45
		TMEM116
		LYRM1
		HABP2
		IRAK1BP1
		ZBTB14
		MBD1
		ST3GAL6
		E4F1
		ZNF514
		ITPKB
		ST7L
		KIAA1958
		DSTYK
		STX1A
		SRRM2
		MMP9
		TSGA10
		P2RY6
		UQCC2
		MAU2
		NOP53
		OTUD1
		ITPR1
		SPPL3
		SLC25A40
		PLBD2
		ZMYM3
		PNP
		VXN
		UNC119
		CCDC57
		DCP1B.1
		XPA
		DMTF1
		MTFR1L
		MAP4K1
		ANKMY1
		AGPAT1
		NCOA3
		PQBP1
		PIGQ
		ALAS1
		XRCC3
		ZBTB22
		FAM131A
		MFSD10
		STAP2
		HEXD
		BEND6
		CHD6
		TMUB2
		CPD
		FLVCR1
		TMEM254
		DENND1C
		PEMT
		XRRA1
		RECQL5
		HOXC6
		CDON
		AIF1L
		RNF216
		ATG13
		DAGLA
		TSTD1
		PPP1R9A
		PLEKHM3
		ZHX3
		SPRY2
		FAM184A
		LY75
		CCS
		PTPRS
		PCTP
		BAZ2B
		ZNF414
		MAVS
		NPHP3
		ENKD1
		PKD2
		CC2D2A
		ZHX1
		KANSL1L
		MIER2
		BATF2
		TMEM54
		CGNL1
		MSI2
		CPEB3
		MLXIP
		ATP2C2
		IFNLR1
		RNF38
		C32H4orf36
		EPHA4
		C20H19orf44
		GAA
		SERPINF1
		RPAIN
		ANGEL1
		CCNDBP1
		BACE1
		TM4SF5
		CPLANE2
		ZNF234
		CSPP1
		TNS3
		SIRT3
		AGRN
		CENPS
		LIMD2
		FAM219B
		OIT3
		NGEF
		DLA-DRA
		ZNF527
		PXYLP1
		IP6K2
		NEURL1B
		SSBP4
		CHKB
		KIF27
		GPR146
		RRAGD
		PEX7
		TM4SF19
		CCDC82
		MARCHF8
		ERFL
		PTP4A3
		SLC39A11
		PNKP
		ZNF263
		BTBD8
		PANX3
		CEP131
		PIPOX
		DNASE1L2
		AMDHD2
		DYNC2I1
		APMAP
		RGL2
		TVP23A
		TMEM234
		TMEM222
		RILP
		FNIP2
		RPS6KL1
		PIGH
		GALC
		SCML1
		INPP4A
		RIN2
		ALPK3
		CTNS
		PEX26
		KLF12
		C15H1orf210
		NEK7
		MLLT3
		KCTD1
		PPIP5K1
		UVRAG
		PIM2
		RUNDC3B
		MSS51
		ITPRID2
		SARAF
		VPS13B
		TSC22D4
		HNF1B
		CTDSP1
		OGT
		IAH1
		ELF3
		ZCCHC24
		C9orf43
		MAN2C1
		EFCAB7
		CCDC130
		FAM193B
		ZNF229
		SMIM22
		CLDN15
		TSHZ1
		NIT2
		GAL3ST1
		PHF1
		CLDND2
		CCDC84
		APBB3.1
		SUOX
		NOXO1
		RNF123
		SYPL2
		ALB.1
		HSD11B1L
		PLEKHA2
		MAP3K12
		ULK4
		CCDC158
		ZCCHC14
		MAST3
		SOX13
		ZNF354B
		STK11IP
		FLOT1
		CERCAM
		TMEM94
		GPR160
		TMEM231
		RHBDL1
		TIAM2
		TPCN2
		ATG2A
		BCL6
		MATK
		CDKL5
		COX11
		RUFY1
		HPS3
		ZDHHC24
		SESN3
		PTPN13
		TRPM6
		LRRC34
		TSPAN14
		RNF5
		SPRY4
		ID3
		SPIRE2
		NISCH
		ACAA2
		USE1
		MUC1
		NR1H3
		SCN8A
		FCHSD1
		ZNF782
		ZKSCAN5
		ACOT6
		TCEA3
		GAB1
		PTPRJ
		BTBD9
		PIGL
		CRYBG1
		JMJD8
		TRIM66
		MFSD9
		PLXNA3
		STXBP4
		PALM3
		SLC29A1
		CLK4
		MST1
		ZNF329
		KHK
		DDIT3
		ZNF2
		SERHL2
		AGBL5
		CFAP20DC
		KLHL17
		KDR
		SHH
		CD74
		PNISR
		NPR2
		GPLD1
		NAA16
		EFHB
		MLLT6
		SMPD5
		FNDC3B
		GPR119
		THBS3
		SUGP2
		PAX2
		MSRB1
		AZIN2
		DUSP23
		NCOA1
		PRDM16
		DYDC2
		NFATC1
		EPHX3
		RNLS
		NECAB3
		SALL1
		RFX3
		SPAG16
		IFT80
		ZNF189
		SUSD6
		RADIL
		ACBD4
		LOXL3
		LTBP3
		TXNRD2
		CELF5
		DAG1
		TMEM144
		NFE2L1
		IFTAP
		PODNL1
		RFX1
		ZNF324
		KLC4
		AP4M1
		ZNF81
		HSD17B8
		NPC2
		ZNF790
		ZER1
		SMO
		ZNF575
		ZNF512B
		XPR1
		CYB561D1
		SULT4A1
		SH2D3A
		TNK2
		IFT81
		GPSM3
		ZNF397
		GALNT11
		METTL23
		TTC8
		GLCCI1
		STRIP2
		ZNF785
		MGMT
		GANC
		TNFSF13
		C9orf50
		CREBL2
		MEF2A
		CMBL
		GGA2
		TXNDC16
		ZSCAN26
		MGST3
		PATJ
		HOXA6
		SZT2
		FBXO48
		PTCH1
		CACFD1
		TMEM59
		BGLAP
		CCNB1IP1
		EPS8L3
		FGGY
		SYT11
		ANKRD24
		ZNF513
		HMGCL
		HCFC1R1
		POLM
		LRPAP1
		ARF5
		TMEM17
		SFI1
		ADAM33
		ZNF383
		GPR176
		ABHD14B
		FCSK
		NME7
		LRTOMT
		PEPD
		TMPRSS13
		SPTB
		PCNX2
		PDK2
		MISP3
		NT5C2
		EPB42
		VAX2
		MORN4
		CHN1
		DNMT3B
		IDUA
		TAS2R40
		CYP4X1
		FAM168A
		AHCYL2
		CASC4
		WDR19
		ZSCAN31
		WNT2
		BBS2
		ZNF565
		EPB41L4B
		DDO
		LGALS4
		GALNT12
		TRIM52
		ZNF12
		FOXRED2
		MINDY4
		NDST2
		CCDC181
		NOD2
		PPP2R5A
		KRBA1
		RASAL1
		DECR1
		SPAG1
		IFNAR2
		RNF215
		ZNF35
		MB21D2
		PPM1M
		RXRB
		MORN5
		VTN
		IGSF3
		LTBP4
		CCL2
		HAS3
		ITPKA
		OCIAD2
		UNC13B
		DGKQ
		HOXB4
		DNAL1
		SLC35G6
		VAMP2
		NUDT13
		TMBIM6
		HBP1
		ZNF784
		IQCK
		SLC9A9
		LHPP
		MCOLN1
		AXDND1
		IFFO1
		FAM229A
		NEU3
		JCHAIN
		SESN2
		TLL2
		TMEM64
		THTPA
		PLD3
		MAMLD1
		RAC3
		ZNRF3
		CLDN9
		ZNF354A
		RNF144B
		ANKRD10
		CAMK1
		NEURL3
		ATP1B1
		ZFP14
		CIDEB
		ZNF467
		TULP2
		B3GALNT1
		ZNF629
		NCOA2
		RHPN1
		RETREG3
		DYNC2H1
		SPAG4
		NAPB
		B4GAT1
		TIMP1
		FBXO25
		CASTOR1
		RNF227
		CXHXorf38
		ID2
		KLC3
		TTC28
		ZSWIM5
		MYLIP
		RBM5
		KLHDC1
		TBC1D4
		NHS
		KCNK5
		TMEM53
		GRAMD1C
		ZNF304
		ASIC3
		ZNF667
		SPATA46
		SLC35A1
		IRF2BP2
		CCDC186
		INTS6L
		CLIC4
		PCMTD2
		CELSR1
		ETV4
		NEB
		FCGRT
		PBXIP1
		B9D1
		ZHX2
		APP
		MACROD1
		CFB
		HNF4G
		ZNF584
		NSMF
		DNAL4
		SDS
		SLC25A21
		RIBC1
		SPATA6
		RALGAPA2
		HRC
		C1S
		RASIP1
		MEGF10
		TSPAN5
		PKP4
		MGST1
		DIS3L2
		GPRC5C
		PODXL2
		FBXO2
		ARHGEF11
		CAMK1D
		CDIP1
		PACRGL
		GLUL
		FOXF1
		C10orf67
		EPS8L1
		CDK10
		TTC23L
		VPS9D1
		MCF2L
		MPC1
		ZC3H6
		FAM3A
		EVI5L
		ZNF821
		SPATA17
		CA13
		PDZK1IP1
		CETN2
		HOXC4
		TCTN1
		GDPD1
		AFAP1L2
		MKS1
		SCIMP
		VCAN
		PHKA1
		MAPK8IP2
		ACE
		NCKAP5L
		RNF39
		RNF128
		CTDSP2
		TARS2
		HOXA13
		TMOD4
		SSBP2
		TMEM237
		FNDC5
		OPHN1
		ZNF624
		PARP8
		RPH3AL
		CYP2J2
		RPGR
		VILL
		CPT1B
		EHF
		PPP1R14D
		CPEB4.1
		ARHGEF19
		STOM
		ZNF180
		RASA2
		ALKBH6
		TP53INP1
		TMEM25
		OPN3
		MAN2B1
		HOXB3
		LENG8
		ARMCX5
		DCAF16
		RARS2.1
		LRAT
		SORL1
		PGAP3
		SERINC4
		RAB11FIP4
		PNPO
		LEXM
		GPR15
		NUDT2
		SIDT2
		CROCC
		ZSCAN2
		BLOC1S1
		ABCA1
		ZNF287
		PGBD1
		MCMDC2
		CA2
		LYPD6
		CCDC191
		APOC1
		ADGRF3
		IGIP
		KIAA0825
		L3MBTL1
		ARHGAP33
		PRRT2
		TMC4
		HOXB2
		RPGRIP1L
		MYOT
		ZNF84
		ERBB3
		ORC3
		HOXD4
		RUNX1
		DYNLT4
		HOXA5
		ZNF526
		MUTYH
		TMPRSS12
		NOVA1
		IHH
		PDK1
		ZSWIM4
		DPCD
		SAP25
		SLC48A1
		SLC35E2B
		PCSK4
		SLC22A18
		NFKBIZ
		SPACA6
		TCN2
		GALNS
		ZNF333
		MAP3K1
		FAM161B
		HOXA2
		LRIG1
		IGF2
		CLHC1
		VRK3
		PIK3R2
		GLS2
		PSMD8
		FOXH1
		ECHDC2
		OTX1
		MTARC1
		SLC43A2
		AGA
		PIGO
		MIB2
		ARMC9
		USP54
		PROCA1
		ZNF699
		TMEM140
		DUSP6
		WNK4
		DBNDD1
		ZFP30
		CLN3
		KDM3A
		C1RL
		HRCT1
		RGL1
		SCARF1
		SLC27A1
		CCDC146
		HSBP1
		REEP6
		TCAP
		MEIS3
		CCDC157
		NR4A1
		BDH2
		DOK2
		SLC8B1
		FAM13C
		CCDC103
		CLDN16
		RARS2
		NIPAL3
		HOXB13
		KDM7A
		ZNF252
		TMEM150B
		TMEM67
		MPL
		ITK
		LARGE1
		DENND6B
		ZKSCAN8
		KATNIP
		C3H4orf48
		C1orf56
		CHRNE
[truncated: 1,008 more rows]

## Sheet: upregulated
Table ST3: Shared DEGs of subset A and B (upregulated)
DEGs (490): only subset A	DEGs (323): only subset B	DEGs (1821): subsets A and B
TOX	TMEM18	ACE2
GALNT18	AIG1	SYT13
PCDHB16	POU3F2	RIPPLY1
SPEF2	PLEKHH2	DNAJB13
POU2F3	MVB12A	MAK
CNIH2	MINDY2	CERKL
FNDC11	MAP3K13	PPP1R1B
C15H1orf216	TMEM198B	PLA2G2C
SLC16A9	BEX4	RIBC2
ASCL2	ARSK	MSLNL
FGF22	TMEM134	COLCA2
DNAAF11	MPZL2	IL1R1
SLC16A11	ZC3H7B	TTC22
PRR5L	RIPOR3	DAW1
ITGAD	PALS1	GAS2L2
SLC9C2	RECK	UBXN10
ADAMTS5	CYB5D1	PIGR
SPEG	TNFSF12	ENO4
SLC12A3	GRTP1	FOXJ1
DLX3	XPNPEP3	MAGI2
KY	PAIP2	RANBP3L
CACNA1H	FSD2	CATIP
CYP17A1	GSAP	MAP3K15
SRMS	XYLB	MME
SLC16A7	ARID4A	CFTR
RUFY4	ZFP69B	DNAI1
CAPN13	CTSA	KLK10
C4BPA	HAPLN4	CDH16
DRP2	PYROXD2	ITGA4
LMOD2	ALAD	LKAAEAR1
RASSF2	PBLD	SBSN
SLC46A2	NAB2	CPAMD8
KLK12	ARG2	ACE2.1
CHRM1	MTX3	HPGD
NLRC3	EBF4	HKDC1
FREM2	DDX41	RSPH1
RETN	C2CD5	EVC
CLEC1B	EXTL3	SLC5A1
FAM167A	DALRD3	ZBBX
NOX3	ZNF646	PODN
ABHD16B	DLG3	APCDD1L
IL17B	CBX8	DTX4
SCNN1G	HSPH1	TRPM8
KCNIP1	CUL9	ALDOB
CDH23	ZNF524	KLHL14
FBXW12	EML5	ARHGAP24
SLC4A4	ADD3	RORC
GDF3	ATP9A	LAMC3
AGT	SLC44A3	GJB1
MCHR1	PRDM11	OTOF
DLGAP3	ABCC1	RAMP1
ZCCHC12	FAM219A	CRMP1
CPZ	COBLL1	EFHC1
C26H5orf52	C27H12orf57	DNAI2
LRRIQ3	SYVN1	ARHGAP45.1
PCDHGB1	ZNF274	SLC22A2
RASD1	FZD7	CFAP44
C11H9orf24	HEXIM2	FXYD2
SF-1	EXOC7	KRT23
CACNA1G	POMT1	TEX26
C31H21orf62	INPP5K	DHRS3
PLCE1	CRYZ	P2RX6
EEPD1	TMEM265	VWA2
ELF5	PM20D2	SELENOI.1
TSPAN15	UBXN6	PROM1
CCDC152	ZNF618	VWA3A
GRK7	SNX13	TSPOAP1
HK3	MAP3K3	LBH
SLC22A13	MYH7B	VWA3B
EFEMP2	PCIF1	TMEM52B
PCDHB4	TAP2	TTLL6
PDE11A	B3GLCT	EFHC2
HSD11B1	PLEKHA6	DCDC1
NKX2-5	ZNF484	HMGCS2
IYD	SLC25A37	NRXN2
BRSK1	MAPKBP1	TMEM163
CLCA4	ILVBL	HNF4A
ZNF177	TUBG1	SLC22A11
HEPACAM2	MED25	ST6GALNAC2
TLCD2	CHD2	PACRG
ALOXE3	AQP10	TMEM232
PI16	ATRN	SLC38A3
XKR9	HPN	C3
HORMAD1	APEH	SERPINF2
KCNC4	MYCBPAP	RIMBP2
IRAG1	PNKD	DNAH7
TMEM26	PINK1	MYO7B
HEYL	SBF2	PLCXD3
CPED1	TRAF4	FAM83E
ELOVL2	GAB2.1	HUNK
ZNF404	DNAJC27	CFAP74
SLC19A3	DYSF	PLXDC1
TNFRSF13B	BTRC	C17H2orf81
ACOXL	RING1	CFAP161
ARHGAP45	BTD	HHATL
SAMD15	BBS9	AQP1
CFAP45	ASPHD2	KCNJ11
TRPM2	FMO4	HCN4
NPM2	WBP1L	SLIT3
ADAMTS12	WNT9A	HLF
ENPP5	MST1R	USH1C
EGR4	SRC	RXFP1
RGCC	CYSTM1	VIL1
LTB	GATA2	CYP4A11
ENTPD1	CALCOCO2	PPP6R1
DACT3	ATF7IP	CCDC24
FGL1	SH3TC1	DNAH1
EPHA6	SMYD4	GRIK4
WDR88	TPP1	PEBP4
CD302	EPS8	GABRA3
RHOH	CDC42BPG	CLDN19
AVIL	NOXA1	CFAP100
CTSW	SENP8	TSPAN1
ZNF8	ULK3	GAS7
MYBPC2	LMBR1L	TEX52
SGK2	URGCP	FABP1
SOSTDC1	USP19	MYO5C
TPD52L1	TNNC1	CHDH
EML1	NPRL3	CREG2
CRACR2B	DIXDC1	CYP2B6
CHD5	PORCN	LRRC23
SRD5A2	NR1H2	ADAM28
TUB	CFAP53	CLDN2
TIGIT	PRPF40B	SCTR
ZNF569	TMEM216	ATOH8
FGF1	HEXA	RBP4
MANSC4	MTM1	CFI
PLA2G12B	SDR39U1	TP53I11
CDKL1	ZNF615	CDH13
SLC49A3	TMEM101	KLF9
RAPSN	DZANK1	TRIM9
TMEM190	PATZ1	CLRN3
MRLN	THRA	PRAM1
PAPLN	ERAP1	CLDN10
SCD5	GATD3	TCF24.1
XKRX	ZNF70	MLXIPL
MAPK4	SLC16A10	EMX2
AXIN2	MKRN1	PDE8A
SH3BGRL	NMI	CFAP69
TEX13B	DNAH5	SLC6A12
FOS	PARP6.1	TSHZ2
ZNF185	THADA	AGBL3
PDE7A	ZNF280B	CCDC192
A4GALT	BCORL1	TLCD4
FAM222A	SLC25A34	F7
CYP39A1	SORBS1	DHDH
MMP21	PIGS	GRK4
SORCS2	HOXD9	MAN1C1
ZNF285	TRAPPC3L	KCNJ16
DOCK3	KLHL22	APOBEC1
WNT11	KIAA1671	CREB3L2
CCNG2	NXPH2	MPP2
LRP3	SLC2A8	TLE2
KCNH2	HSPA1L	ITIH2
MMP14	PMM1	COLGALT2
TET1	PLAU	VNN1.1
SYT8	ZNF445	AGPAT3
ACRBP	WDR91	PLEKHS1
PLEKHG1	KLF11	RAB36
MFAP3L	EVX1	PADI2
GPR179	INTU	ONECUT1
ARRDC4	CCDC9B	ABCC2
WNT5A	ATXN7L2	PTH1R
SH3BGR	GRHL3	PER2
CFAP126	TP53I3	NDRG2
IFITM5	ATP8B2	DNAH6
CCDC107	ZRANB1	CA3
PIK3CG	ZSWIM9	SFTPD
NIM1K	GOLIM4	DNALI1
CCNO	TAPBP	DEPTOR
IVNS1ABP	HDAC6	FBXL13
ZNF420	SULT2B1	OR10V4
GJA8	TPRA1	STARD10
PON3	FUCA1	TTC12
KLF1	LGR4	DACH1
ACMSD	C1R	TLR4
RGSL1	PLCH1	AK8
DRC7	GTF2H4	SLC39A12
GALNT16	C11orf54	AMIGO2
APOM	LAMB2	BAAT
PPP1R16B	IMPA2	SPATA4
GABBR2	DHRS13	SLC16A4
ESPN	CTSZ	CRYBA2
LRAT	TYRO3	NEK11
FAM114A1	SEC16B	ROPN1L
ANKRD34A	FAM76B	DDC
PHOSPHO1	MACIR	DNAAF3
YPEL5	BRD8	OSBP2
ANK1	KIF7	IZUMO4
CADPS2	WBP2	C16H4orf47
SMCO3	P4HTM	ACOX2
LGI4	UNKL	EGR3
RERG	STK33	CYP4A38
DCDC2	TK2	SLC13A2
AFAP1L2	TRIM65	PPP1R3C
DDX39A	RNASEL	ARMC3
DCDC2B	IDO2	COL18A1
PECR	BCL2L15	ENKUR
CAMK1G	NCSTN	LRRC56
EVL	PCM1	ACSBG2
ADCY5	DNMBP	PRRT1
VMO1	ATP5J2	EML6
CLEC7A	GSTZ1	FBXO36
NRSN2	KLF5	CRACDL
TRPM3	FAN1	NCALD
GPC3	PTGES2	TRIL
HPCA	MIGA2	SLC1A7
SLC1A4	CBX7	FGF9
DLL4	SYCP2	ALPL
TSPAN33	RAB39B	RASSF10
GSTO2	MEIS1	ARMC12
HES7	DLA-DMA	PECAM1
STAT3	LBP	C15orf65
SULF2	KAT6B	ARMH1
CNDP1	OVOL1	FGD2
CLEC4D	WDFY2	MAPK15
CACNA1A	SRD5A1	AZGP1
TMPRSS5	COL8A2	STPG1
ZNF135	SLC9A3R2	CCDC114
HOMEZ	SELENBP1	ABCC8
LURAP1	ROGDI	RSPH14
KCNC3	EHBP1	ZNF461
PPP1R12B	MOCOS.1	FAM227A
C1QL3	IFI35	C35H6orf52
NUPR2	HERC5	RLBP1
RARRES2	GAMT	DAAM2
PLIN4	ATP23	N4BP2L1
PDZD7	FXYD3	POU2AF1
FBXL22	SERPINB9	PRR15
ACACB	PSMB9	VNN1
PCP2	CACNB1	CD86
SLC34A3	SIGLEC1	CLDN8
ALDH1A3	PRSS54	ZFR2
JAM3	FAM81A	CYP4B1
SERPIND1	FRS3	RSPH9
RAD21L1	CCDC68	ODAD4
GALNT12	CLCN2	AK7
SLC46A3	ARHGEF6	VSIR
TRIB2	SYBU	VPS37D
ZNF45	KCNIP2	C5H11orf53
PI3	CYP27B1	CEP126
MYO1B	EPGN	ARMC2
SPINK8	PLEKHG4	PRR15L
EFNA4	SLITRK4	NPR1
SLC6A6	NRAP	BCL6B
UCP3	PAQR8	MCTP1
SELENON	KLF15	KLK11
OTUB2	PIK3R5	SPACA4
FZD4	CALML4	SSC5D
MBTD1	BTBD19	AMN
NGB	MAT1A	NEPN
ZBTB8B	CLIC2	RGS14
ARRDC3	HPD	PDE6C
VASH1	DNAH17	ADAMTS1
TUBB4A	CNNM4	ANPEP
HERPUD1	MYH7	PTGDS
FBXL20	VAV1	KCNQ1
FBLN5	PPM1K	LEKR1
SLC4A11	BPIFC	FXYD1
IQCC	RASL11A	TMEM229B
BCL2L14	SSTR1	CFAP54
NNAT	MFSD4A	BRME1
ZDHHC22	PLXNA4	TBXAS1
FAM131C	DKK4	LRRC14B
SLC26A4	CIART	LRRK2
SFXN5	UGT8	ARSL
THNSL2	PPFIBP2.1	TEKT1
SIK2	ACSL5	SMTNL2
RNF44	MAP3K21	DLG2
KCNAB1	MEI1	DLEC1
ZACN	SLC30A1	CFAP61
NARF	ENG	BCAM
ELMOD2	NFIX	CABCOCO1
GLTPD2	ABI3BP	SEL1L3
RNF223	ZBED3	CA7
AJM1	NMNAT2	IQCD
GUCA1ANB	RAB27B	SYT3
SGSM2	C1QL4	DNER
HOXA1	C21H11orf42	GCNT2
FITM1	SLC44A2	ENOSF1
NFAT5	LCA5L	BPI
MXRA8	VIPR1	NTN4
SALL2	IL4I1	HCAR1
ORAI2	CPVL	NPTX1
ACAP3	PHF7	FAM78B
FZD1	TNFRSF1B	TRIM71
FBLIM1	TEKT3	AIRE
OSGIN1	GFRA1	REPS2
CEBPB	AQP3.1	PLPPR2
HSBP1L1	MBD3L1	C26H22orf15
ALDOC	KIF1A	KATNAL2
SH3BP2	BASP1	CFAP276
TJP3	PCDH7	SCNN1B
ARHGAP42	CAMK4	AFAP1L1
RASSF9	PRSS36	FBXO16
BTG1	AKAP14	HAO2
PPP2R3A	KCNJ2	OLFM4
RAB6B	L1TD1	SLC39A4
LZTS2	HCAR2	FOLR1
ADAMTS4	WDR72	YPEL4
RHAG	NR1H4	TXNIP
C34H3orf70	KCNMB3	ANTXR1
PFKL	RAB3C	PPARA
RERE	SHANK1	CCDC148
ECM1	SLC28A3	AATK
RAX2	SALL4	FAM214A
TAF9B	KCNG3	GNB5
YIF1B	EIF3L.2	OSR2
SHISA8	NOXRED1	PITPNM3
PROM2	NR1I2	OSCP1
ARHGAP4	F2	PCDHB6
LIN7B	PCK1	STOX1
CDKN1B	CRYBB3	FBXO32
HECW2	ATP2A3	ADGRB2
ATP6V1A	LCN2	CYP4V2
CPXM2	GRIA4	ZNF791
SHC4	SLC6A13	LY6G6F
GDPD5	ABCB11	EFCAB1
WDR64	LAPTM5	NME9
ZNF660	DSG1	SORD
UROS	FRMD1	RGS22
ZBTB5	SLC9A4	FAM171A2
ZNF71	CA1	CYYR1
SRD5A3		TGFBR3
ITM2C		SYTL2
SMPDL3B		CRTAC1
PKD2L2		DNAAF1
KDM4B		FSCN2
SIGIRR		ADGRL1
SCAMP5		PTPN22
NR3C1		TSNAXIP1
CKMT2		TTC38
CCDC83		GABRP
PPP2R2A		PKLR
CRTC1		CRY2
NPAS2		SLC10A2
SGK1		SYT12
MAST1		CHST1
MEAK7		WDR93
TTC30A		DOCK8
KCTD17		SLC22A12
STXBP6		LBX2
IQCH		SLC2A11
KDM5B		RIMKLB
C28H10orf95		CREBRF
MTSS2		WHRN
KAZN		ELAPOR1
NRL		TCP11L2
RELT		DRC3
ZNF292		LIMCH1
MMP24		MAP1A
IPCEF1		TMEM171
TMEM50A		FAXDC2
FAM172A		SYT5
IGDCC3		SPA17
BBS12		PITX2
DKK3		RASA4B
RABGAP1L		C17orf113
SCMH1		SEMA4B
PABIR3		LRRC73
TFDP2		NOTCH3
GREB1L		SMIM24
CMTM6		DEGS2
FOXN3		MDH1B
STEAP3		INCA1
TMEM253		EFCAB6
TEAD3		AGBL2
TMEM225B		SELENOP
CREB3L1		SMKR1
SHROOM1		CCDC30
ZNF792		WNT4
MYO1E		LRRIQ1
FGFR2		SPINT3
NAXD		KCTD19
HIC1		SCG5
FAM131B		TMPRSS6
CD160		SRCIN1
ZFP28		EXD3
GNAO1		NR3C2
ZNF653		ETV1
ATP13A2		SLC2A9
RMND5A		TENM2
MMP9		PPP1R14C
GAREM2		ACSM3
IFT22		FBXO15
ZNF354C		TNFRSF11A
MTCP1		ZFYVE28
ACTR3B		CYS1
MXD3		MAJIN
ARID4B		ERAS
ZNF583		TTC21A
GNG10		CCDC78
MROH1		ZMYND10
PHACTR2		KCNB2
STAP1		SNCG
ZNF23		MOCS1
SIX5		PRKCG
RNF208		TNNI2
FLRT3		HCST
KMT5B		WDR97
RAVER2		STK32C
TCP11		ZSCAN1
GDF1		SSPO
FAM13B		SEMA3B
DNAH2		BAIAP2L2
ASL		CADM1
GALM		LSAMP
PCBP3		NRP1
MIF4GD		RASA3
CTSB		SPHK1
HHAT		CAPN3
DPY19L3		PKNOX2
EPHB3		ZNF572
DENND2D		RCOR2
C7H1orf105		CYP27A1
PTK2B		AQP2
PHLDB3		ABAT
ANKZF1		ECM2
CACNB3		GGT1
KLHL15		MMRN2
C10H12orf56		SERPING1
RAB24		HAS1
TNFRSF6B		EGR2
FKBP7		DYNLRB2
ZNF605		EXD1
PLXNB3		THA1
ASDURF		CTSS
PLEKHA5		EBF3
CYBA		BARX2
MSRB2		EGF
SMYD3		DNAI3
HPCAL1		SYNGAP1
CTSD		RINL
ZNF385A		CPE
GSTA4		SYT7
TIGD5		ABCA5
CECR2		DNAH12
RNF130		IFT172
RHOU		ADSS1
LRRC39		FMO3
GTPBP2		TINAG
TSPYL5		MCIDAS
OGFOD3		ZNF214
NCEH1		ID4
RCBTB2		KIAA1755
PITX1		INSYN1
KIAA0513		CCDC198
KMO		LCN15
ARL3		ANKRD6
ZNF805		LTBP2
FUT11		TMEM200C
NR5A2		RAPGEFL1
ZFAND3		IGFBP4
MAPK8IP3		SCG3
JMJD1C		TMEM176B
SPSB3		ZYG11A
PRRT3		EPHX1
C10H2orf42		SPACA9
CACHD1		HNF1A
GAREM1		NATD1
PPCDC		CD5
SATB2		MEIG1
PIGT		LZTFL1
CILK1		UNC5CL
SH2B2		CCDC65
VEGFA		ADAMTS6
PSTPIP2		PCBD1
GLIS3		FGFR3
ETFRF1		TMPRSS2
TMEM79		S100A1
CRYM		CA4
RWDD2B		NKX1-2
DDX17		NDUFA4L2
FZD3		CFAP52
SERINC2		AFP
ZNF140		PDGFD
ZNF773		GRAMD1B
SCAND1		OAZ3
RNF183		ZSCAN30
TOM1L1		LDHD
SNX29		PSD2.1
DGUOK.1		SLC23A1
SYNGR3		CHN2
DDAH2		AGER
TARS3		SLC3A1
KIDINS220		GRID2IP
NEMP2		PPFIA4
AMBRA1		SLC15A2
POC1B		ASAP3
FAM234A		MYRF
		CLMN
		ACVR1B
		CCDC153
		VLDLR
		COL11A2
		DOCK11
		FGD4.1
		GGT7
		NAPRT
		MAPRE3
		FMO5
		TTC39D
		HGFAC.1
		METTL24
		CDKL4
		SEMA6B
		GPA33
		TLCD5
		FHAD1
		BCO1
		IL17RB
		WDPCP
		DHH
		RGS11
		ENTPD8
		FHIT
		PROB1
		EPX
		B4GALNT2
		SLIT1
		ABCA7
		STX19
		HVCN1
		FARP1
		CKM
		DYNLT2B
		CCDC154
		RTN4RL1
		MEOX1
		SEMA4G
		ERICH2
		PPP1R1A
		LRRC36
		FSIP1
		TMEM196
		TMEM145
		KIF9
		APBA1
		LRRC71
		SMPDL3B.1
		WFDC3
		SNED1
		FAM53A
		EFCAB10
		MXD4
		KLHL24
		PDCD4
		PALD1
		ENOX2
		NAALAD2
		DNAJB5
		C18H11orf94
		ASS1
		TMEM38A
		AKAP6
		GRAMD2A
		GADD45G
		EGFL8
		SGPP2
		AGR2
		SLC51B
		RNF32
		CES2
		CATSPERG
		NKD2
		CYP2W1
		DMPK
		CELSR2
		MTSS1
		BLNK
		FIBCD1
		CFAP418
		ABLIM2
		CFAP65
		ITGB2
		UPK3BL2
		ZNF396
		CHRNB4
		GARIN5A
		DNAH11
		AMDHD1.1
		RAP1GAP
		CFAP43
		FAM166B
		ABCC11
		NAT14
		DENND2A
		AASS
		C16orf46
		FBXW9
		CHRNA10
		RNF212B
		ZNF606
		ABTB1
		PEG10
		PDE4C
		PAIP2B
		CFP
		LMOD1
		GPC4
		RFX2
		SLC37A4
		EEF1A2
		BBS1
		ADAMTS13
		SLC25A27
		ZDHHC1
		KIF12
		MLF1
		FRAS1
		YPEL1
		YPEL2
		IL2RA
		PRKAG3
		PPT2
		EVA1B
		PEX11G
		YBX2
		SRRM5
		CALCOCO1
		BBOF1
		TST
		RAB17
		CFAP119
		GABBR1
		MAP6
		NREP
		INPP5E
		FBF1
		A2ML1
		GRIN2D
		FBP2
		MFAP5
		PSD
		PLEKHB1
		DAB2IP
		RIIAD1
		GDF9
		ACAP1
		ASB15
		DNAI4
		MOK
		GRB7
		TMEM132A
		GVQW3
		CCDC160
		TNIP3
		LRRC46
		RAPGEF3
		DAB2
		GCNT3
		DNM1
		IRX3
		MSH5
		GNG4
		ALKBH6.1
		CCDC39
		PLPP3
		B3GALT4
		ATP10B
		SVOP
		ELFN1
		AMT
		ATG16L2
		RND2
		GATM
		NECTIN4
		GABARAPL1
		CCDC136
		GRIP2
		ARL4C
		BMF
		ABCC3
		ALDH1A1
		PRKN
		AMIGO1
		SAT1
		BPHL
		ZNF554
		MEF2B
		PKHD1
		ZCWPW2
		TULP1
		LRRC27
		TMTC4
		BMT2
		C15H12orf50
		CNTN6
		APPL2
		DGAT2
		GRK3
		TBX10
		SNX32
		NRIP2
		MMP23
		FYN
		COQ8A
		PDGFC
		CTSF
		LRG1
		SEMA6C
		MAPK8IP1
		TEP1
		PCGF1
		SPATA24
		WDR31
		NME5
		CUX1
		SIAE
		SLC25A23
		NEK10
		UBAP1L
		EGR1
		CA11
		HPCAL4
		C18H11orf49
		ZNF345
		SLC16A2
		CFAP210
		EPOR
		ZNF132
		YPEL3
		LRRC75B
		DNAI7
		TBKBP1
		ZBTB7C
		SLC6A14
		ZNF331
		ASB9
		NEO1
		SLC12A2
		ZFYVE1
		CAPS
		ACTN3
		TMEM42
		ARHGEF10L
		PCDHB7
		SEMA4D
		PDK4
		CERK
		CHKA
		FBP1
		KAT2B
		ZBTB25
		TPPP3
		HYKK
		CHRM4
		RGR
		PIK3R1
		TSC22D3
		ZNF555
		NHSL2
		CIRBP
		NPHP4
		ZNF432
		CCDC151
		IFT122
		TIGD4
		BNIPL
		MELTF
		HSD17B14
		ZNF772
		CARD9
		PDZD3
		PCSK5
		DBP
		HOMER3
		MTURN
		PKDCC
		RWDD3
		KIF26A
		STEAP1
		KLF4
		GAPDHS
		DISP3
		ZNF395
		PPP1R14A
		GLB1L
		CLK1
		TMEM150A
		HTR3B
		RSPH3
		ADARB1
		CFAP91
		TAS1R1
		TMEM151B
		KIF17
		PTPRV
		COL16A1
		PLAG1
		HFE
		GPR18
		ISM1
		TEF
		COL21A1
		GOLGA7B
		CARF
		TMEFF2
		SLC44A4
		SEPTIN4
		PHF21B
		SULT1A1
		SPRY1
		IFT140
		CASZ1
		GPX2
		NT5M
		CCDC171
		TSSK3
		TAMALIN
		PHYHIPL
		TKFC
		GPRASP2
		DNMT3L
		TMEM8B
		EZH1
		PHKG1
		NEK8
		RSRP1
		SYNPO2L
		LY6E
		EVC2
		MAP9
		RASGRP4
		SGCE
		ALOX5
		VANGL2
		H6PD
		FAM3D
		GPR108
		FGFR4
		HYDIN
		HOXA3
		IFGGE
		FNBP1
		PAX8
		TTC26
		TLE3
		COPZ2
		NOL4L
		SLC27A3
		PLEKHA1
		DNAJC22
		PNPLA7
		HDAC5
		ZNF619
		FYCO1
		SCP2
		HTR7
		OAF
		C11orf1
		GPT
		UNC93B1
		VSIG10L
		ZNF774
		ILDR1
		PLA1A
		ATAT1
		FAM71A
		WDR90
		PROSER2
		LMNTD2
		GLIS2
		ADPRHL2
		HOGA1
		NR2F1
		PBX4
		GRM2
		AHRR
		PLTP
		ZNF470
		NUPR1
		HOXD3
		DHRS1
		POU4F1
		SMARCA2
		ECE2
		ESAM
		SGSH
		CD82
		PLA2G6
		TOMT
		ACOT12
		CFAP99
		ZFP36L1
		ZDHHC15
		SLC25A42
		CRYGS
		DDX25
		ALPK1
		MYO1F
		DUSP18
		LYPD6B
		CDK3
		KIFC2
		ARL16
		OVGP1
		CACNA2D2
		HID1
		FOXO4
		PCYT1B
		CFAP300
		MASP2
		SPTBN4
		ZRANB3
		KIAA2012
		FAM78A
		GIGYF1
		SLC26A11
		ZFTA
		FAM107A
		DPP7
		CTNNB1
		EPHX2
		PURG
		IFT27.1
		AP3B2
		NMB
		LRGUK
		DKKL1
		CDNF
		SOX9
		FSD1
		JARID2
		PLEKHA7
		USP49
		TPRG1
		PAQR5
		ITGA7
		ZC2HC1C
		NEIL1
		ZSCAN23
		MYOM1
		ATP1A1
		SPAG6
		ZNF268
		ICOSLG.1
		KALRN
		BSN
		EBPL
		TEX9
		TLR5
		NPHP1
		KCNH3
		WSB1
		SCN1B
		GLYCTK
		TSKS
		SPINK2
		IRAG2
		CDC14A
		MORN1
		PIH1D2
		ERBB2
		NSUN7
		PLET1
		KIAA1614
		PELI3
		RNASE4
		WFDC2
		FCMR
		AVPR2
		DPYD
		FAM169B
		IRX5
		SPP1
		MORN3
		CHST4
		DTX3
		CCPG1
		HTRA3
		PPP1R15A
		RPS6KA5
		ZNF568
		PHC1
		KLHL3
		BAHCC1
		HOXB8
		FAM117B
		C10H2orf92
		KASH5
		DUSP26
		PTOV1
		TMEM164
		HOXC5
		KANK3
		CUL7
		MIOX
		SAXO2
		GNA14
		SMARCD3
		SPATA6L
		FOXP3
		MIA
		MAN2A2
		KMT5C
		DYRK1B
		CLUAP1
		RDH10
		SLC5A9
		NPDC1
		ALOX12
		ZNF853
		ACBD7
		CFAP70
		CARHSP1
		CHRNE
		C1orf56
		C3H4orf48
		KATNIP
		ZKSCAN8
		DENND6B
		LARGE1
		ITK
		MPL
		TMEM67
		TMEM150B
		ZNF252
		KDM7A
		HOXB13
		NIPAL3
		RARS2
		CLDN16
		CCDC103
		FAM13C
		SLC8B1
		DOK2
		BDH2
		NR4A1
		CCDC157
		MEIS3
		TCAP
		REEP6
		HSBP1
		CCDC146
		SLC27A1
		SCARF1
		RGL1
		HRCT1
		C1RL
		KDM3A
		CLN3
		ZFP30
		DBNDD1
		WNK4
		DUSP6
		TMEM140
		ZNF699
		PROCA1
		USP54
		ARMC9
		MIB2
		PIGO
		AGA
		SLC43A2
		MTARC1
		OTX1
		ECHDC2
		FOXH1
		PSMD8
		GLS2
		PIK3R2
		VRK3
		CLHC1
		IGF2
		LRIG1
		HOXA2
		FAM161B
		MAP3K1
		ZNF333
		GALNS
		TCN2
		SPACA6
		NFKBIZ
		SLC22A18
		PCSK4
		SLC35E2B
		SLC48A1
		SAP25
		DPCD
		ZSWIM4
		PDK1
		IHH
		NOVA1
		TMPRSS12
		MUTYH
		ZNF526
		HOXA5
		DYNLT4
		RUNX1
		HOXD4
		ORC3
		ERBB3
		ZNF84
		MYOT
		RPGRIP1L
		HOXB2
		TMC4
		PRRT2
		ARHGAP33
		L3MBTL1
		KIAA0825
		IGIP
		ADGRF3
		APOC1
		CCDC191
		LYPD6
		CA2
		MCMDC2
		PGBD1
		ZNF287
		ABCA1
		BLOC1S1
		ZSCAN2
		CROCC
		SIDT2
		NUDT2
		GPR15
		LEXM
		PNPO
		RAB11FIP4
		SERINC4
		PGAP3
		SORL1
		RARS2.1
		DCAF16
		ARMCX5
		LENG8
		HOXB3
		MAN2B1
		OPN3
		TMEM25
		TP53INP1
		ALKBH6
		RASA2
		ZNF180
		STOM
		ARHGEF19
		CPEB4.1
		PPP1R14D
		EHF
		CPT1B
		VILL
		RPGR
		CYP2J2
		RPH3AL
		PARP8
		ZNF624
		OPHN1
		FNDC5
		TMEM237
		SSBP2
		TMOD4
		HOXA13
		TARS2
		CTDSP2
		RNF128
		RNF39
		NCKAP5L
		ACE
		MAPK8IP2
		PHKA1
		VCAN
		SCIMP
		MKS1
		GDPD1
		TCTN1
		HOXC4
		CETN2
		PDZK1IP1
		CA13
		SPATA17
		ZNF821
		EVI5L
		FAM3A
		ZC3H6
		MPC1
		MCF2L
		VPS9D1
		TTC23L
		CDK10
		EPS8L1
		C10orf67
		FOXF1
		GLUL
		PACRGL
		CDIP1
		CAMK1D
		ARHGEF11
		FBXO2
		PODXL2
		GPRC5C
		DIS3L2
		MGST1
		PKP4
		TSPAN5
		MEGF10
		RASIP1
		C1S
		HRC
		RALGAPA2
		SPATA6
		RIBC1
		SLC25A21
		SDS
		DNAL4
		NSMF
		ZNF584
		HNF4G
		CFB
		MACROD1
		APP
		ZHX2
		B9D1
		PBXIP1
		FCGRT
		NEB
		ETV4
		CELSR1
		PCMTD2
		CLIC4
		INTS6L
		CCDC186
		IRF2BP2
		SLC35A1
		SPATA46
		ZNF667
		ASIC3
		ZNF304
		GRAMD1C
		TMEM53
		KCNK5
		NHS
		TBC1D4
		KLHDC1
		RBM5
		MYLIP
		ZSWIM5
		TTC28
		KLC3
		ID2
		CXHXorf38
		RNF227
		CASTOR1
		FBXO25
		TIMP1
		B4GAT1
		NAPB
		SPAG4
		DYNC2H1
		RETREG3
		RHPN1
		NCOA2
		ZNF629
		B3GALNT1
		TULP2
		ZNF467
		CIDEB
		ZFP14
		ATP1B1
		NEURL3
		CAMK1
		ANKRD10
		RNF144B
		ZNF354A
		CLDN9
		ZNRF3
		RAC3
		MAMLD1
		PLD3
		THTPA
		TMEM64
		TLL2
		SESN2
		JCHAIN
		NEU3
		FAM229A
		IFFO1
		AXDND1
		MCOLN1
		LHPP
		SLC9A9
		IQCK
		ZNF784
		HBP1
		TMBIM6
		NUDT13
		VAMP2
		SLC35G6
		DNAL1
		HOXB4
		DGKQ
		UNC13B
		OCIAD2
		ITPKA
		HAS3
		CCL2
		LTBP4
		IGSF3
		VTN
		MORN5
		RXRB
		PPM1M
		MB21D2
		ZNF35
		RNF215
		IFNAR2
		SPAG1
		DECR1
		RASAL1
		KRBA1
		PPP2R5A
		NOD2
		CCDC181
		NDST2
		MINDY4
		FOXRED2
		ZNF12
		TRIM52
		LGALS4
		DDO
		EPB41L4B
		ZNF565
		BBS2
		WNT2
		ZSCAN31
		WDR19
		CASC4
		AHCYL2
		FAM168A
		CYP4X1
		TAS2R40
		IDUA
		DNMT3B
		CHN1
		MORN4
		VAX2
		EPB42
		NT5C2
		MISP3
		PDK2
		PCNX2
		SPTB
		TMPRSS13
		PEPD
		LRTOMT
		NME7
		FCSK
		ABHD14B
		GPR176
		ZNF383
		ADAM33
		SFI1
		TMEM17
		ARF5
		LRPAP1
		POLM
		HCFC1R1
		HMGCL
		ZNF513
		ANKRD24
		SYT11
		FGGY
		EPS8L3
		CCNB1IP1
		BGLAP
		TMEM59
		CACFD1
		PTCH1
		FBXO48
		SZT2
		HOXA6
		PATJ
		MGST3
		ZSCAN26
		TXNDC16
		GGA2
		CMBL
		MEF2A
		CREBL2
		C9orf50
		TNFSF13
		GANC
		MGMT
		ZNF785
		STRIP2
		GLCCI1
		TTC8
		METTL23
		GALNT11
		ZNF397
		GPSM3
		IFT81
		TNK2
		SH2D3A
		SULT4A1
		CYB561D1
		XPR1
		ZNF512B
		ZNF575
		SMO
		ZER1
		ZNF790
		NPC2
		HSD17B8
		ZNF81
		AP4M1
		KLC4
		ZNF324
		RFX1
		PODNL1
		IFTAP
		NFE2L1
		TMEM144
		DAG1
		CELF5
		TXNRD2
		LTBP3
		LOXL3
		ACBD4
		RADIL
		SUSD6
		ZNF189
		IFT80
		SPAG16
		RFX3
		SALL1
		NECAB3
		RNLS
		EPHX3
		NFATC1
		DYDC2
		PRDM16
		NCOA1
		DUSP23
		AZIN2
		MSRB1
		PAX2
		SUGP2
		THBS3
		GPR119
		FNDC3B
		SMPD5
		MLLT6
		EFHB
		NAA16
		GPLD1
		NPR2
		PNISR
		CD74
		SHH
		KDR
		KLHL17
		CFAP20DC
		AGBL5
		SERHL2
		ZNF2
		DDIT3
		KHK
		ZNF329
		MST1
		CLK4
		SLC29A1
		PALM3
		STXBP4
		PLXNA3
		MFSD9
		TRIM66
		JMJD8
		CRYBG1
		PIGL
		BTBD9
		PTPRJ
		GAB1
		TCEA3
		ACOT6
		ZKSCAN5
		ZNF782
		FCHSD1
		SCN8A
		NR1H3
		MUC1
		USE1
		ACAA2
		NISCH
		SPIRE2
		ID3
		SPRY4
		RNF5
		TSPAN14
		LRRC34
		TRPM6
		PTPN13
		SESN3
		ZDHHC24
		HPS3
		RUFY1
		COX11
		CDKL5
		MATK
		BCL6
		ATG2A
		TPCN2
		TIAM2
		RHBDL1
		TMEM231
		GPR160
		TMEM94
		CERCAM
		FLOT1
		STK11IP
		ZNF354B
		SOX13
		MAST3
		ZCCHC14
		CCDC158
		ULK4
		MAP3K12
		PLEKHA2
		HSD11B1L
		ALB.1
		SYPL2
		RNF123
		NOXO1
		SUOX
		APBB3.1
		CCDC84
		CLDND2
		PHF1
		GAL3ST1
		NIT2
		TSHZ1
		CLDN15
		SMIM22
		ZNF229
		FAM193B
		CCDC130
		EFCAB7
		MAN2C1
		C9orf43
		ZCCHC24
		ELF3
		IAH1
		OGT
		CTDSP1
		HNF1B
		TSC22D4
		VPS13B
		SARAF
		ITPRID2
		MSS51
		RUNDC3B
		PIM2
		UVRAG
		PPIP5K1
		KCTD1
		MLLT3
		NEK7
		C15H1orf210
		KLF12
		PEX26
		CTNS
		ALPK3
		RIN2
		INPP4A
		SCML1
		GALC
		PIGH
		RPS6KL1
		FNIP2
		RILP
		TMEM222
		TMEM234
		TVP23A
		RGL2
		APMAP
		DYNC2I1
		AMDHD2
		DNASE1L2
		PIPOX
		CEP131
		PANX3
		BTBD8
		ZNF263
		PNKP
		SLC39A11
		PTP4A3
		ERFL
		MARCHF8
		CCDC82
		TM4SF19
		PEX7
		RRAGD
		GPR146
		KIF27
		CHKB
		SSBP4
		NEURL1B
		IP6K2
		PXYLP1
		ZNF527
		DLA-DRA
		NGEF
		OIT3
		FAM219B
		LIMD2
		CENPS
		AGRN
		SIRT3
		TNS3
		CSPP1
		ZNF234
		CPLANE2
		TM4SF5
		BACE1
		CCNDBP1
		ANGEL1
		RPAIN
		SERPINF1
		GAA
		C20H19orf44
		EPHA4
		C32H4orf36
		RNF38
		IFNLR1
		ATP2C2
		MLXIP
		CPEB3
		MSI2
		CGNL1
		TMEM54
		BATF2
		MIER2
		KANSL1L
		ZHX1
		CC2D2A
		PKD2
		ENKD1
		NPHP3
		MAVS
		ZNF414
		BAZ2B
		PCTP
		PTPRS
		CCS
		LY75
		FAM184A
		SPRY2
		ZHX3
		PLEKHM3
		PPP1R9A
		TSTD1
		DAGLA
		ATG13
		RNF216
		AIF1L
		CDON
		HOXC6
		RECQL5
		XRRA1
		PEMT
		DENND1C
		TMEM254
		FLVCR1
		CPD
		TMUB2
		CHD6
		BEND6
		HEXD
		STAP2
		MFSD10
		FAM131A
		ZBTB22
		XRCC3
		ALAS1
		PIGQ
		PQBP1
		NCOA3
		AGPAT1
		ANKMY1
		MAP4K1
		MTFR1L
		DMTF1
		XPA
		DCP1B.1
		CCDC57
		UNC119
		VXN
		PNP
		ZMYM3
		PLBD2
		SLC25A40
		SPPL3
		ITPR1
		OTUD1
		NOP53
		MAU2
		UQCC2
		P2RY6
		TSGA10
		SRRM2
		STX1A
		DSTYK
		KIAA1958
		ST7L
		ITPKB
		ZNF514
		E4F1
		ST3GAL6
		MBD1
		ZBTB14
		IRAK1BP1
		HABP2
		LYRM1
		TMEM116
		SLC25A45
		FLYWCH1
		ATP6V1B1
		TMEM106A
		KIAA2026
		C22orf23
		FAM234B
		PRICKLE4
		PTS
		DFFB
		TMED6
		ZNF283
		LRIG3
		JPH3
		GPD1
		DQX1
		ADM2
		H2AFJ
		PLLP
		DPEP1
		ADAMTS9
		STK36
		IKZF4
		SUGCT
		TEX264
		ATP2A1
		GSTP1
		CORO6
		ZNF687
		DYNC2LI1
		OPLAH
		NUDT12
		RAB28
		SYNE2
		CBX6
		METTL27
		TMEM175
		S100P
		PCGF2
		MYORG
		STARD3
		FAAH
		MYH14
		UFSP2
		SHPK
		RCN3
		NENF
		RELL2
		SCNN1A
		SIRT7
		HINT2
		RASGEF1A
		RARG
		PLXNB1
		PCNX4
		RSAD1
		ECHDC3
		LRCH4
		CEP104
		FAAP100
		FARS2
		PRKCSH
		TRIM41
		BCAS1
		ZNF704
		ERBB4
		ANXA9
		CEP250
		TSC2
		VWCE
		ROM1
		IFT52
		FRZB
		MAB21L3
		DMTN
		TOB2
		TPRG1L
		LRRC49
		RBM4B
		ID1
		TP53BP1
		TMEM250
		APC2
		NECTIN2
		VAT1
		ZFP41
		FBXO24
		DNAJC28
		TFEB
		CGN
		ZKSCAN1
		ZNF783
		METTL22
		ATP4A
		FBXO8
		ITPKC
		IRF2
		FBXL4
		APH1B
		EXT2
		FLYWCH2
		TTC16
		MAF1
		CCER2
		MAP4K5
		FAM200B

## Sheet: downregulated
Table ST3: Shared DEGs of subset A and B (downregulated)
DEGs (233): only subset A	DEGs (484): only subset B	DEGs (1176): subsets A and B
SULF1	CAMTA1	SPINK6
IFIT1	TSKU	ODAPH
AOC3	ROBO3	IGSF23
CD70	THEM4	ANKRD1
P2RX1	EEF1E1	GPR87
IQCA1L	PAX6	CD38
TMEM61	CEP83	KRT25
TFF1	MPV17	COL15A1
TMPRSS11F	ENC1	BNC1
TENM1	STK10	SERPINE1
BASP1	URB2	DHRS2
CGREF1	LMCD1	ADGRF4
RNF225	RUSC2	CSF2
ATG10	RCN1	IL7R
TSPAN2	SURF6	DSG3.1
SLC5A5	VASP	NGF
MYO3A	GSPT1	KRT27
FABP4	HMGB1	CAPN14
BMX	ABCC4	ABCA8
FNDC7	REP15	FGFBP1
AANAT	PRNP	NOG
C6orf15	SNRPG	EDN2
APOL5	TFAP2A	LOX
TMOD1	JADE3	COL24A1
CD8A	SPINK5	CRLF1
PINLYP	CYP21A2	TMEM88B
SPP2	MYO1G	NEBL
PLA2R1	BARHL2	RSAD2
KLHL38	SNAPC2	PLEK
SELPLG	WDR76	GLDC
MX1	FDFT1	DMRTA1
GSC2	ERO1A	CCL17
H2BC13.1	NXPE3	TFPI2
CHGB	ACTR2	COL12A1
TMEM92	BZW2	TFEC
A3GALT2	TAF4B	BTK
TGM2	PPIA	SLC43A3
ADAM21	PPP1R18	COL9A2
PSMD2.1	AKAP12	F3
HLX	ZDHHC23	CDH2
CASP12	PKMYT1	TUBB2B
PLXNC1	SHTN1	ZNF469
SERP2	LRRC8B	ESM1
FOXS1	SMARCE1	PDE6G
DISP2	MFGE8	EDIL3
PTAFR	HSP90B1	B3GALT5
CERS3	SEPTIN7	PDGFB
GPRC5B	LSG1	ALPK2
FLNC	COX5A	MSC
PMP22	BBC3	VDR
ETV7	MRPS22	LRRC43
OLFM3	TUFM	TGFB2
CTSE	ELOC	PTHLH
TXK	COX7A2L	SERPINB10
SELENOM	STARD4	MGAT4C
DHX58	LIF	CACNG4
RNF213	PAWR	INHBA
GRHL3	ACAT2	FABP3
P2RX7	RIPOR2	PRTFDC1
IL16	PRPF40A	GNGT1
LDLRAD1	MTFR1	BMP4
HENMT1	NCK2	FOXI3
SPATA20	CHEK2	UNC45B
LMO7	SBK1	RAC1.2
KL	CKS1B	IFGGB2
HERC6	ANAPC10	DPYSL3
PIP5KL1	CYB5R4	GLRB
IDO1	DHCR24	PRRT4
GPR52	TPM1	VGLL3
CTXND2	COG5	GPR4
ZNF423	DDX46	ACTA2
LINGO1	TP53INP2	ATCAY
IL12RB2	ARHGAP31	DCLK1.1
ARL14	NDUFC2	MYBPC2.1
PARP14	GFOD1	KCNG1
MT1E	TRIM25	BPIFB3
IFIH1	GRHL1	ADAMDEC1
GSDMD	TCERG1	KRT83
SSBP1	PTRH1	CUX2
SCEL	NR2C2AP	PTGS2
CDC20B	ZNRF2	LRRC8C
GBP1	PYGO1	STK17A
GRIN3B	PRELID1	FOSL1
PLAAT4	LIMK1	CMPK2
NWD1	SEC24D	XIRP1
HECW1	MYH9	HTR1B
SLC11A1	TXNRD1	TM4SF1
RFLNB	NUAK2	ISG15
POU2F2	TACC2	SLFN14
SAMD9L	SNRPE	GDPD4
SUSD2	PON2	LGALS1
GDPD2	NDUFA5	FST
TMC8	SEM1	IFNK
IRF8	SCOC	FGF6A
FYB1	ADGRE5	VIM
YWHAH	ARNT2	SNX25
ACSL5	MPP7	PDLIM3
GATA6	MALT1	ISG20
RAPGEF5	TMEM86A	PTPRE
FKBP4	CDCA4	MYL4
TCF15	BMP1	PTPRB
NLRC5	PDCD10	HK2
ACSL1	TMED2	DOCK4
NBR1	TIAM1	MDGA1
RUNDC3A	PDP2	ENTPD3
UBE2QL1	ARPC5L	SLC37A2
ZEB1	NEMP1	HHIPL1
DSEL	CHRNA3	ADAMTS2
IL6R	FAM114A2	RND3
PNLDC1	CDR2L	PCSK6
TIMM8A	EXOC6B	PARVB
EIF4E3	MRPL41	IL29L
GPCPD1	ADAMTSL4	IL1RN
C5H16orf74	ORC4	TIMP3
CARMIL2	ATG9B	CNN2
CALHM1	HEATR3	MEGF6
OGDH	ANKRD28	PROCR
MCRIP2	AP3S1	CPNE8
UGT1A6	AIDA	CNRIP1
YARS2	SEC61G	EDDM3B
SEZ6	EIF1AX	SACS
PSMB10	TIMELESS	OLFML2A
CDK5RAP1.1	PSMD14	POLR3G
HRAS	TMEM132B	RET
SLC4A9	AGO2	KRT80
SLC2A6	CEP170B	RAB31
TBC1D31	SERTAD4	SLAMF9
OAS3	NFATC2	CCN1
FAM160A1	DHX37	RUNX2
GCAT	UBA2	BIN2
MBNL3	ILF2	CELA1
BLVRA	FGD6	FBXO27
PIK3CD	BRCA1	ARHGDIB
LDLRAD2	NDUFB4	IFIT3
PSTPIP1	TRNT1	SLC7A6
S100A4	CHST11	CACNG1
CWC27	CDC27	GREM2
STIP1	NOP14	SCUBE2
TASOR2	TTC13	NAV3
IMPDH1	INTS13	KCNK12
APOLD1	SH3KBP1	EVI2B
EAF2	EIF3A	PTGES
ASAP1	MKLN1	BPIFB6
CAR1	RBBP8	ADRA1B
LSM3.2	PRMT3	RAP2B
EFTUD2	KATNA1	ARHGDIG
DDX49	NSMCE2	PARP15
CDC23	MYO19	OAS1
DSCAML1	P3H4	EPAS1
PIWIL4	PSAT1	SLC6A17
CNGA1	DNM1L	BAMBI
POLR3A	KCTD5	TGFB3
CAVIN1	PLAGL1	SNAP91
RDX	RRAS2	RHCE
FAM136A	VARS1	RGMA
SRFBP1	RHOD	UBE2S
ITGA3	FA2H	PRDM1
LCK	EXOC5	CEP55
ZDHHC7	CTRL	IGDCC4
PLEK2	MEMO1	CYP26B1
GCLM	YJEFN3	ATP8B4
PDCD2L	BMP7	SKIDA1
ZPR1	E2F1	LGR6
SENP3	MAP4	BCAR3
GEMIN5	PTBP3	HTR1D
ZMYND19	S100A5	MMP13
SIX1	RAP1B	FAR2
NQO1	NSA2	FJX1
RHBDL2	WDR1	THBD
MT2A	PRADC1	TIGAR
LONRF3	MDFIC	SV2A
IPO5	IDH1	LRRC4
B2M	ATP6V0C	CIDEC
ANKRD22	NSD2	DISC1
THUMPD1	BTBD10	SDR9C7
GNG3	GNPNAT1	SOX21
KIF18A	DBR1	OGN
CRADD	SLC9A7	PMAIP1
COTL1	ERH	PRSS35
SUPV3L1	SYNGR1	EGFLAM
PERM1	CCNG1	FSTL1
CCT7	SLCO3A1	ORC1
ABHD17C	DENND3	ZP2
WDR74	CPLX1	MEST
INO80E	RFC2	FLT1
SLC39A14	SRSF2	LTBP1
HSPA4	GLI1	PDE7B
SYTL1	MAP4K4	LRRIQ4
HSPA9	P2RY2	CXNC
TLCD1	CSRNP1	MAP2
CD274	EHD3	IL1A
TIMM17A	ARHGEF39	FADS3
NRARP	AKT3	NUDT16
GLIS1	COMMD8	EXO1
NUP58	STIL	RTP4
TTYH2	STK39	BGN
GFM1	RECQL	PAMR1
HARS1	LIN7C.1	ME3
TRABD2B	SMC1A	HES4
BRF2	FUS	EPHB2
MTMR2	SDF2L1	SEMA4A
RUVBL2	REXO2	KRT85.1
EIF5	MCC	USP18
CD40	MVB12B	CYCS
STAMBPL1	BLOC1S2	GBX2
MAGOH	MYCL	KLHL40
SATB1	JUND	GPR68
SPRYD3	ST6GALNAC4	NKX3-1
GCN1	PPIL3	SEMA7A
TFDP1	PRKCH	EVA1C
OASL	DARS1	ANLN
NOB1	SIK1	CCDC80
DNAJC11	FLNB	SERPINB5
CACYBP	SOX12	TRIM29
NIP7	GPR19	PGLYRP1
NOP16	HOXB9	RHOBTB3
EXOSC9	ANKRD9	NOX4
SLC25A11	NMT2	SPARC
GTPBP4	C2CD2	CEMIP
URB1	PAK1IP1	ANKRD66
PUS1	TSEN2	CDC45
RBM27	HSPB6	SLCO2B1
CCT3	RTN2	NCAPG
SHFL	PDCL3	LIFR
GSTCD	COL5A1	TRIM72
TBRG4	MAFF	HRH1
GRPEL1	RAB27A	TACSTD2
SEPTIN9	GSKIP	STC1
NUP210L	RRM1	OAS2
PSMD7	MSN	DCK
ATAD1	RYR3	ANGPTL4
TTF2	KIF20B	PHLDA3
CHCHD4	MCM7	DEPDC7
	HNRNPM	ATP10A
	CHST3	PMEPA1
	NPR3	THPO
	LRP8	MTHFD2
	OTUD6B	FBLN1
	DGKD	PLA2G7
	GALNT6	ELMO1
	FASN	KIF26B
	ATP6V1FNB	PARP9
	GTPBP8	FANCM
	GMFB.1	FILIP1L
	THYN1	ECT2
	RCC2	IL13RA2
	SLC23A2	EXOC3L1
	GPR153	SYN3
	DGKI	RBM28
	AATF	CXCR4
	MAPK13	GPRC5A
	SOAT1	PRSS23
	EFHD1	CDC6
	DBN1	KIF23
	KIF3C	SLC25A19
	CASP3	SLC10A6
	SEC61B	RALA
	CBR1	SCN2B
	CDK4	FAM166A
	THEM6	FSCN1
	C17orf50	DNASE1
	ANKRD13B	BIRC3
	GPC1	DDIAS
	GPR161	ZWILCH
	TWF1	EIF2AK2
	CDC7	PALLD
	ADAMTS7	AMOTL2
	AKIP1	CIP2A
	ENY2.1	RAD51
	EFR3B	SNAI1
	SEPTIN8	PCLAF
	NXPH3	BLM
	EZH2	TMEM74
	SRSF7	IFGGC1
	AMDHD1	FSTL3
	GK	C1QL1
	CAST	SRM
	MIS18BP1	RFC3
	SSPN	CD109
	MID1	NCAPG2
	MRPS34	PMCH
	SYTL5	HSF4
	GPSM2	FRMD3
	OSBPL3	AKR1B1
	SNRPN	NRG1
	REX1BD	TK1
	IRS1	KIF20A
	TFRC	PLA2G3
	ADCY3	LRRC59
	DNAH10	WNT5B
	DHCR7	CALM2.1
	OLFML3	MELK
	SLC39A10	CDKN2B
	PID1	PLK2
	GNG5	RDH16
	TFB1M	TEX30
	NIPAL2	DLGAP5
	CDK5R1	MSH2
	KSR2	COL17A1
	TSSK2	NME1
	EREG	AEN
	TSPO	UPK1B
	CUEDC1	TRIP13
	UCHL5	TACC3
	WIPF1	H2BC12
	RNASEH2C	C16orf54
	C31H21orf91	PPDPFL
	CDC42EP1	CYSRT1
	HAUS8	ARHGEF26
	JUNB	SPC25
	FANCC	MFSD2A
	TNFRSF12A	SHCBP1
	BICDL1	KIF2C
	TDG	NPNT
	VAV3	C5orf58
	GPR157	CYBRD1
	SLC5A3	NOTUM
	SSX2IP	PPIF
	TRPA1	BHLHE41
	LSS	IER3
	SLC26A2	ERI1
	JPH1	SDC1
	TMPRSS9	H1-5
	PACSIN1	TUBB4B
	RAI14	CDK1
	ACHE	TPX2
	MMP9	DCUN1D5
	NDUFAF2	MYBL2
	LRAT	HOXA11
	NETO2	GLRX
	CXADR	SLC20A1
	ST3GAL1	CDC20
	PTGER4	MDFI
	SLC38A5	SRPX2
	WDHD1	ZDHHC14
	CDC25C	SLBP2
	CDKN3	RANBP1
	GGCT	FRK
	GADD45B	RASSF4
	ARID3A	PPIH
	LIMS1	ESCO2
	FKBP1A.1	MYLK
	CYP27C1	CTPS1
	PRRG4	SNU13
	GALNT10	PRC1
	RGS20	CENPW
	SEC23A	ACOT7
	SLC40A1	TMEM9B.1
	MSMO1	FAM72A
	GPRIN1	ITGB3
	CHST7	PCSK1
	TENM4	KIF5C
	CDH17	ASPM
	BTG3	ACTN1
	HMGCR	ALDH1L2
	ANKS6	P4HA3
	INHBB	VEGFC
	TGIF2	UBE2C
	CHD7	NUF2
	ZYX	LYAR
	SPHK2	GPR83
	PTPRN	BCAT1
	SLC36A4	FANCB
	FSTL4	ESPL1
	TBC1D9	ERCC6L
	KLHL26	CDCA8
	MED12L	ALYREF
	AKNAD1	TUBA1B
	ATP2B4	AURKA
	FOXM1	SNAI2
	CTSK	CCNA2
	CHTF18	KLF6
	NHSL1	PBK
	UBASH3B	FAM241A
	SLC4A7	POLA1
	KLHL6	CRYBG2
	SAPCD2	SRGAP1
	RFC4	PVR
	GPX3	MYL9
	FN1	MIS18A
	THBS1	LIMS2
	PLOD2	GRAP2
	TCF7L1	GALE
	CCDC88A	TMEM40
	MICAL2	DNA2
	CCDC150	LHFPL5
	PDGFRA	COL5A3
	TMEM150C	PARPBP
	MATN4	TINAGL1
	SLC38A2	SASS6
	ADAMTSL3	INSYN2A
	FABP5	MGAT5B
	RMI2	BUB1
	SFXN1	RESF1
	SASH1	PEAR1
	LIPG	PTTG1
	MYO7A	CCND2
	C11orf16	CENPP
	TSSK1B	CFL2
	VEPH1	LHX1
	CD101	STC2
	OSMR	GPX8
	SYNPO	S100A2
	WNT5A	HSPD1
	ZBED2	HASPIN
	MRC2	TUBB6
	TUBA5	SFTA2
	CIT	ORC6
	MDH2.1	CLSPN
	HMGCS1	EIF5A
	ITGA5	TNFAIP3
	AUNIP	ASF1B.1
	TMEM255A	PFKP
	GALNT12	EME1
	INSIG1	SLC16A6
	CCNE2	LCTL
	DAPK1	CENPT
	RHOB	RSKR
	ADGRG3	MGARP
	TFAP2C	SMC2
	SHOX2	CKAP2L
	AASDH	DPH3
	PRRX2	LPAR5
	AFAP1L2	ELL2
	DDIT4	RTKN2
	CMTM8	GPD1L
	CENPM	ARHGAP26
	SYNGR4	KCNAB2
	UCMA	TOMM40
	FRMD4A	H2AZ1
	IL18RAP	SLC2A1
	DNAAF4	ATF3
	STMN1	ADGRG6
	MMP19	PPARGC1B
	PSMC3IP	EGLN3
	LDLR	KCNJ14
	JAG1	LONRF2
	DDN	PLK1
	SLC30A4	MAPRE1.1
	GCNT1	TUBB
	RGS2	RASSF1
	LMO1	MAP3K20
	RHBDL3	TIPIN
	QPCT	RAB37
	H1-4	HPDL
	SAMD14	LAMA3
	NEDD9	HNRNPAB
	RHOJ	ANKRD55
	RASSF2	DCTPP1
	IL37	S100A14
	GIP	ECE1
	TGFBI	JADE1
	COL3A1	RASGRP1
	HORMAD2	SAMHD1
	SHE	CCND1
	H4C4	CENPN
	GJC1	RAD51AP1
	CACNA1I	DUSP10
	C17orf64	BUB1B
	COL8A1	ACTB
	RASGRF2	TIMM10
	SLC24A2	P2RY11
	ZEB2	KPNB1
	APOB	POLQ
	CHRNA9	ANXA6
	PTPRU	GINS1
	NODAL	DTX3L
	GRIK5	KIF11
	AFF3	CDCA2
	ADGRF2	ZFPM2
	CEACAM19	E2F7
	RNF17	FANCD2
	CACNA2D3	MRM1
	CAGE1	PALS2
	IL1B	MYH16
	HMCN1	BRIX1
	H2AC6	NPTXR
	PHETA2	RALGPS2
	TAGAP	OIP5
	NID2	HIGD1A
	PLG	GTSE1
	SLC22A3	TUBA4A
	SYN2	RAD18
	KCNJ15	LRFN4
		EDN1
		STX11
		BIRC5
		E2F8
		UBA6
		KPNA2
		CDC25A
		PUM3
		CCNB2
		SFXN4
		KNL1
		CTSC
		NOP2
		TXNL4A
		PLK4
		FZD2
		CKS2
		EIF2B1
		EIF4A1
		GINS4
		NDUFAF4
		DENND2C
		KCNK6
		H2BC13.5
		CCT8
		CENPE
		LOXL1
		HMMR
		HMGA1
		FLNA
		ARMC6
		PPAT
		PPP1R14B
		NOC4L
		ELOVL4
		DBF4
		NUDT19
		BAG3
		RECQL4
		P4HA2
		DGKH
		IL11RA
		MTFR2
		GPD2
		JPT1
		SEPTIN11
		CENPK
		FAM126A
		PANX1
		POLE
		DDX18
		NOP58
		EHD4
		SEPTIN6
		TTK
		SLC7A5
		KIFC1
		STAT4
		BATF3
		NCL
		ZW10
		CCNE1
		CCNF
		APOE
		EHD2
		IFRD1
		GINS2
		DNM3
		CDCA3
		RSL1D1
		NUP107
		SLC4A5
		RRS1
		CENPL
		DSN1
		LAGE3
		CKAP4
		PAK1
		NUP155
		NUFIP1
		ANXA2
		MYADM
		PDE6B
		DEPDC1B
		ACTG1
		SLC25A32
		SRPK1
		WDR43
		REXO5
		DEPDC1
		SPECC1
		MCM5
		HAVCR1
		TMTC2
		ALDH18A1
		RAD54B
		RFC5
		TSC22D2
		TRMT6
		MARCKSL1
		DDX21.1
		CDC42EP5
		EDARADD
		SPC24
		NEUROG2
		CLEC2L
		CCT4
		KIF22
		MSANTD3-TMEFF1
		NAA15
		PA2G4
		CRELD2
		LRR1
		SKA3
		HSPE1
		GRWD1
		NUP93
		RNASEH2B
		GGTA1
		POLR1G
		GEM
		TMTC1
		GAS6
		KLF7
		ADAMTS3
		APBB2
		MCM4
		SERPINB1
		NUDCD1
		SAMD4A
		WDR12
		CYRIB
		ANO4
		RND1
		PNO1
		BMP2
		RAN
		RHBDF2
		EIF3B
		MTBP
		GRIN2C
		LONRF1
		RAD54L
		ZDHHC13
		C5orf34.1
		KIF14
		CRLF3
		SLC16A14
		PRELID3A
		UHRF1
		RTTN
		FHL1
		AADAT
		PSMD5
		TLE1
		NUP205
		PLEKHO1
		UXS1
		MMS22L
		VGF
		SERPINB8
		ETS1
		SPSB4
		C7H1orf112
		MCUB
		MARVELD1
		MRPS17
		CYFIP1
		SNRPB2
		DKC1
		TCP1
		DSCC1
		IQGAP3
		NAV2
		NUP160
		RPUSD3
		POLA2
		ISG20L2
		CHAF1A
		NEXN
		ABCB4
		TENT5A
		TSPAN13
		PRR11
		IGF2BP1
		RDH13
		FHDC1
		TRADD
		EIF2S1
		RRP8
		AMD1
		PABIR2
		POLR1B
		CCT5
		NOP56
		SGMS2
		FRMPD1
		MAD2L1
		FBXO5
		MRTO4
		SEC31B
		PITRM1
		NOL6
		LHFPL6
		WNT7B
		GNG2
		PCNA
		NOC3L
		LETM1
		AK1
		ANXA10
		HSPA8
		IL1RL1
		RASSF7
		CENPH
		UTP4
		H1-2
		TLNRD1
		CHSY1
		CCM2
		KIF4A
		RPP30
		ANXA1
		UTP15
		LSM5
		SLC38A1
		RAB8A
		PDCD1
		ATAD2
		CFLAR
		TMEM41A
		TCF19
		MYBBP1A
		ABRACL
		EMC8
		FRMD6
		CST7
		PRELID3B
		COQ10B
		NEK2
		WDR46
		SLC52A3
		PHLDA2
		MRPL46
		NEU4
		CABYR
		POLR1F
		CHEK1
		POLE2
		HS6ST2
		INCENP
		TRAIP
		SLC16A1
		PFKFB3
		KIF21A
		CAVIN3
		KIF15
		AK6
		NPTX2
		H2AX
		FAM177A1
		DUSP2
		FOXO6
		PABPC4
		IL17RD
		GPN3
		KIF5B
		DOHH
		PSMD1
		CLIC3
		CDK2AP1
		FKBP11
		GADD45GIP1
		UACA
		TOP2A
		CSE1L
		MYC
		PMPCA
		PPID
		KPNA4
		CEP72
		SLC30A9
		ATAD3A
		FBXO10
		FGFR1
		CHORDC1
		SHMT2
		RPP25
		WDR4
		NSUN2
		CENPF
		BDKRB2
		RRP1B
		MRPL51
		PRPF4
		DSP
		GAS2L3
		NUP85
		PAX9
		SKIL
		ACLY
		NUP35
		LLPH
		LMNB1
		PLPP1
		BYSL
		TCOF1
		TAGLN2
		ENHO
		NDE1
		TSPAN12
		ETF1
		SUV39H1
		MRPL32
		VDAC2
		LACTB
		PDE12
		SMC4
		CENPQ
		ADH4
		WDR36
		CENPS.1
		ZNF365
		PALB2
		TBX2
		BAIAP2L1
		TIMM8B
		FAM83D
		SNRPA
		GMNN
		ATIC
		GARS1
		CCNB3
		MAP2K3
		DCUN1D2
		KRT89
		PDLIM5
		POLR3K
		SSB
		IDI1
		UBA3
		COL5A2
		GEN1
		MTCL1
		ATAD5
		IL1RAP
		RANGAP1
		ITGB1BP1
		GOLT1B
		MYO1C
		PWP2
		NDNF
		WDR62
		RACGAP1
		FERMT1
		LSM2
		FANCI
		RPA2
		CCT2
		CLDN6
		CORO1C
		JMJD6
		CENPA
		DTL
		SLC10A3
		TBCB
		PDSS1
		ADM5
		VDAC1
		TRIB3
		WDR3
		CAPG
		EMC1
		PFDN2
		NPM1
		PYCR1
		CAD
		DHX33
		CDC16
		ICAM1
		NKRF
		HIVEP3
		ELK3
		CDT1
		ARHGAP9
		KIF18B
		MRPL55
		MTHFD1L
		DLAT
		PSMD12
		NCAPH
		PSMA2
		ENOPH1
		NDC80
		CHAF1B
		PPRC1
		C1H9orf40
		MCM3
		AK4
		EPOP
		GM2A
		SCLT1
		FAM189B
		NOLC1
		SGO2
		MRPS12
		TIMM50
		RPL22L1
		RASSF3
		MANF
		BST1
		ABCE1
		KCTD9
		LNPEP
		PRMT1
		ADRB2
		CWF19L1
		EPB41L2
		EIF4G1
		CDC25B
		PARL
		NKAIN1
		ANAPC7
		DSE
		PINX1
		DNAJC9
		GCH1
		DDX27
		DAZAP1
		PANX2
		FARSA
		CCT6A
		NCAPD3
		CS
		CDC42EP3
		STK4
		FAM89A
		TMEM70
		EXOSC8
		CHRNA5
		APEX1
		MIX23
		SGO1
		SYNCRIP
		MRPL3
		MCM6
		FDPS
		PUS7
		TONSL
		MARS1
		TUBG1.1
		NOL10
		MTX1
		SMN
		RAD1
		KNTC1
		PRDX6
		CENPU
		IFFO2
		TRIM35
		LARP4
		GPR17
		TNFSF10
		FEN1
		EMG1
		MRPL12
		MZT1
		DHX15
		CENPI
		NUP43
		ADSL
		CSKMT
		LOXL2
		ARL6IP5
		RP9
		PPM1G
		E2F4
		MOCOS
		IDH3A
		TAF9
		ANKRD50
		CDH3
		MED28
		MCM2
		CDV3
		DSG3
		DCAF13
		TP53
		LRPPRC
		YWHAQ
		CBR3
		CASP8
		DOCK7
		MTPN
		PLEC
		METTL13
		DNPH1
		PREP
		IPO11
		GNL2
		UTP20
		UMPS
		HYOU1
		MAF
		EIF5A2
		ZC2HC1B
		TIMP4
		REXO4
		NPC1
		ATG3
		EIF5B
		ARHGAP29
		MYO5A
		DDX54
		SNX10
		HAUS1
		LAMC2
		NIPA1
		SPDL1
		KTN1
		SHQ1
		CEP152
		USP39
		FGF21
		MDH2
		ACOT9
		RITA1
		SLC25A38
		PTRH2
		VASH2
		G3BP1
		SNRPD1
		VAMP5
		RAB5IF
		PPM1J
		YWHAG
		LRRFIP2
		MRPL35
		POLR3D
		HTD2
		UNG
		ZGRF1
		MEX3D
		ADD2
		PLCB3
		MAK16
		ENY2
		STRAP
		FAM98A
		SH3PXD2B
		EIF2S2
		FBL
		RGS17
		KPNA3
		ARHGEF37
		EIF4EBP1
		CLIC1
		ABCF2
		ZNF367
		NIFK
		EPRS1
		PSMA1
		SWAP70
		USB1
		TTL
		METTL16
		HSP90AB1
		MAFG
		VRK1
		NUP188
		PRIM2
		PSMB6
		UBE2M
		CA12
		NAP1L4
		HSPA14
		NDUFAB1
		SIVA1
		GET1
		DCLRE1B
		PLA2G4A
		CAND1
		H2AC9
		POLR3F
		UTRN
		TRABD2A
		FADS2
		RBM38
		EIF4G2
		PTPRZ1
		NUTF2
		RIOX2
		GUCA1B
		RFFL
		GNL3
		PGP
		GTF2F2
		TRPT1
		CALU
		FUT4
		PDAP1
		CENPO
		NAA25
		FOSB
		HAUS6
		MRPS28
		EIF3J
		C15H12orf73
		RRP7
		KDSR
		LSM4
		TRPM1
		SAE1
		CDK6
		CYP51A1
		ELAVL1
		NEPRO
		SRP9
		SET
		RPF2
		SARNP
		BAK1
		POLR1A
		DPP9
		DDX47
		USP14
		TRANK1
		TOPBP1
		AP1S2
		PC
		HMGA2
		HAUS5
		OVOL2
		C18H11orf98
		GART
		NARS1
		WDR75
		SRSF3
		CAP2
		LSMEM2
		TTLL12
		EXOSC4
		RARS1
		DRG2
		SPCS3
		BRIP1
		WNT7A
		HELLS
		RCC1
		SLC7A1
		SLC5A6
		PSMD2
		FKBP1A
		RBM44
		PSMA1.1
		BORA
		MAGOHB
		CEP89
		SMCO4
		DDAH1
		CEP128
		CINP
		LMNA
		TYMS
		KCNQ4
		KPNA1
		CCSAP
		MAPK6
		NIPA2
		TPM3
		LSM7
		LARP6
		C15H1orf109
		TRA2B
		C20orf27
		NEDD4
		ORC2
		RIOK1
		NDUFAF7
		UBE2N.1
		DAPK3
		IL10RB
		PRTG
		TMA16
		CDCA7L
		MYBL1
		RAB3IL1
		C7H18orf21
		BAG1
		SLC45A4
		DYDC1
		POP1

## Sheet: TOP20 up
Table ST3: Shared DEGs of subset A and B (TOP20 upregulated)
DEGs (12): only subset A	DEGs (12): only subset B	DEGs (8): Subsets A and B
RIPPLY1	BAAT	ACE2
MAK	RSPH1	SYT13
PLA2G2C	HPGD	DNAJB13
RIBC2	RORC	CERKL
MSLNL	LKAAEAR1	PPP1R1B
COLCA2	ARHGAP24	DAW1
IL1R1	SLC6A12	GAS2L2
TTC22	MAP3K15	PIGR
UBXN10	ITGA4
ENO4	HMGCS2
FOXJ1	ALDOB
MAGI2	SLC5A1

## Sheet: TOP20 down
Table ST3: Shared DEGs of Subset A and Subset B (TOP20 downregulated)
DEGs (9): only Subset A	DEGs (9): only Subset A	DEGs (11): Subsets A and Subset B
CAPN14	TFPI2	KRT27
NGF	MMP13	CSF2
DSG3.1	CRLF1	SERPINE1
IL7R	PDLIM3	BNC1
IFIT1	SLC43A3	COL15A1
ADGRF4	HRH1	KRT25
DHRS2	NOG	CD38
SULF1	KCNG1	GPR87
ODAPH	GNGT1	ANKRD1
		IGSF23
		SPINK6
