# Supplementary material for: PALS1-dependent modulations of mRNA profiles in MDCK II cells grown in non-confluent monolayers and three-dimensional cysts
Source: BMC Genom Data. 2024 Nov 29;25:102. doi: 10.1186/s12863-024-01284-0 (PMC11607895; doi:10.1186/s12863-024-01284-0)
Supplement: Supplementary file 20 — Supplementary Material 20 [file 12863_2024_1284_MOESM20_ESM.xlsx]

## Sheet: UP_EnrichR_GO_Biological_Proces
Term	Overlap	P.value	Adjusted.P.value	Old.P.value	Old.Adjusted.P.value	Odds.Ratio	Combined.Score	Genes
endoderm formation (GO:0001706)	8/36	9.23109e-07	0.00211946	0	0	12.8875	179.078	DUSP2;MMP14;LAMB3;LHX1;LAMA3;FN1;ITGA7;ITGA5
axon guidance (GO:0007411)	17/203	2.82561e-06	0.0032438	0	0	4.17606	53.3567	RET;ROBO3;NOTCH3;SEMA7A;EPHA6;UNC5B;WNT5A;LAMA3;CXCR4;VLDLR;PALLD;LHX1;SLIT1;NRTN;SLIT3;LGR6;SPTBN2
axonogenesis (GO:0007409)	18/240	6.8635e-06	0.00525286	0	0	3.70654	44.0681	RET;APP;ROBO3;BRSK1;NOTCH3;SEMA7A;EPHA6;UNC5B;WNT5A;LAMA3;CXCR4;VLDLR;PALLD;SLIT1;NRTN;SLIT3;LGR6;SPTBN2
extracellular structure organization (GO:0043062)	16/216	2.57648e-05	0.0125195	0	0	3.64405	38.5048	VIT;APP;COL18A1;COL16A1;VWF;LAMB3;SERPINE1;LAMA3;FN1;ADAMTS12;MMP14;COL3A1;MMP13;ITGA7;TGFBI;ITGA5
external encapsulating structure organization (GO:0045229)	16/217	2.72638e-05	0.0125195	0	0	3.62573	38.1062	VIT;APP;COL18A1;COL16A1;VWF;LAMB3;SERPINE1;LAMA3;FN1;ADAMTS12;MMP14;COL3A1;MMP13;ITGA7;TGFBI;ITGA5
integrin-mediated signaling pathway (GO:0007229)	9/75	3.93455e-05	0.0150562	0	0	6.15309	62.4116	SEMA7A;COL3A1;COL16A1;PLEK;LAMA3;FN1;NEDD9;ITGA5;CDH17
endodermal cell differentiation (GO:0035987)	6/32	6.18814e-05	0.0190695	0	0	10.3623	100.414	MMP14;LAMB3;LAMA3;FN1;ITGA7;ITGA5
organic anion transport (GO:0015711)	10/99	6.64442e-05	0.0190695	0	0	5.07573	48.8242	SLC22A12;CA12;SLC22A3;SLC22A13;CA2;SLCO2B1;CA4;SLC4A11;CFTR;SLC22A11
retinol metabolic process (GO:0042572)	5/21	7.74377e-05	0.0197552	0	0	14.0073	132.594	ADH4;CYP27C1;RBP4;DHRS9;LRAT
vascular transport (GO:0010232)	9/84	9.68581e-05	0.0222386	0	0	5.41222	50.0212	SLC12A2;SLC22A3;SLC15A2;SLC7A8;SLCO2B1;SLC22A2;ATP2B4;SLC1A4;SLC38A2
transport across blood-brain barrier (GO:0150104)	9/86	0.000116393	0.0242943	0	0	5.2711	47.7485	SLC12A2;SLC22A3;SLC15A2;SLC7A8;SLCO2B1;SLC22A2;ATP2B4;SLC1A4;SLC38A2
extracellular matrix organization (GO:0030198)	18/300	0.000130233	0.0249179	0	0	2.90886	26.0232	VIT;APP;COL18A1;COL16A1;VWF;LAMB3;TMPRSS6;SERPINE1;LAMA3;FN1;ADAMTS12;MMP14;COL3A1;MMP13;CTSK;ITGA7;TGFBI;ITGA5
skeletal system development (GO:0001501)	12/158	0.00020606	0.0363934	0	0	3.71932	31.5672	PTGER4;RBP4;BMP2;MMP14;EVC;ARSL;WNT5A;NPR3;IHH;PTH1R;PITX1;PTHLH
negative regulation of signal transduction (GO:0009968)	16/267	0.000308319	0.0486858	0	0	2.89597	23.4121	NOTCH3;SRMS;EGF;PLEK;MAPK8IP2;ADAMTS12;DLL4;PTPRE;TSPAN15;MMP14;RGS2;BMP2;KCTD21;DDIT4;GPC3;DACT3
nitrogen compound transport (GO:0071705)	11/143	0.000336671	0.0486858	0	0	3.76492	30.1058	ARRDC4;SLC12A2;SLC22A3;SLC22A13;SLC15A2;SLC7A8;SLC22A2;ARRDC3;TXNIP;SLC1A4;SLC38A2
anion transport (GO:0006820)	6/43	0.000339274	0.0486858	0	0	7.27754	58.1381	SLC22A12;SLC22A3;SLC13A2;SLCO2B1;SLC26A4;SLC22A11
cell surface receptor signaling pathway involved in heart development (GO:0061311)	4/17	0.000441825	0.0556572	0	0	13.7624	106.309	DLL4;HEYL;BMP2;JAG1
platelet degranulation (GO:0002576)	10/125	0.000455708	0.0556572	0	0	3.92293	30.1817	APP;VWF;EGF;RARRES2;SERPINE1;SELENOP;PLEK;FN1;CTSW;LY6G6F
negative regulation of Notch signaling pathway (GO:0045746)	5/30	0.000460578	0.0556572	0	0	8.96055	68.8442	DLL4;NOTCH3;TSPAN15;MMP14;EGF
regulation of Notch signaling pathway (GO:0008593)	8/83	0.0004877	0.055988	0	0	4.79975	36.602	DLL4;KAT2B;NOTCH3;TSPAN15;MMP14;JAG1;EGF;TSPAN5
sodium ion import across plasma membrane (GO:0098719)	4/18	0.000558223	0.0610324	0	0	12.7787	95.722	HCN4;SLC12A2;SLC9A9;TRPM4
regulated exocytosis (GO:0045055)	12/180	0.000673866	0.0695063	0	0	3.2286	23.5768	APP;VWF;SYT12;EGF;RARRES2;SERPINE1;SELENOP;PLEK;FN1;CTSW;SYT7;LY6G6F
regulation of sprouting angiogenesis (GO:1903670)	5/33	0.000726547	0.0695063	0	0	7.99926	57.8123	PPP1R16B;ITGA5;FGF1;GLUL;KLF2
primary alcohol metabolic process (GO:0034308)	5/33	0.000726547	0.0695063	0	0	7.99926	57.8123	ADH4;CYP27C1;RBP4;DHRS9;LRAT
regulation of cell population proliferation (GO:0042127)	31/764	0.000866936	0.0796194	0	0	1.94192	13.6916	CD86;APP;PTPRU;COL18A1;BNC1;NPR3;ADARB1;FGF1;RERG;PTHLH;DLL4;GRK5;CLEC7A;CLMN;PDGFD;HNF4A;ZBTB7C;TRPM4;JAG1;VDR;EGF;FN1;TET1;AXIN2;ACE2;KAT2B;IL1A;BMP2;BAMBI;SGK2;CRLF1
bicarbonate transport (GO:0015701)	5/35	0.000958517	0.082432	0	0	7.46521	51.8842	CA12;CA2;CA4;SLC4A11;CFTR
retinoid metabolic process (GO:0001523)	8/92	0.000969366	0.082432	0	0	4.28351	29.7227	ADH4;RBP4;CYP27C1;DHRS9;RARRES2;GPC3;LRAT;RLBP1
aortic valve development (GO:0003176)	5/36	0.0010932	0.0890474	0	0	7.22403	49.2581	DLL4;HEYL;BMP2;JAG1;SLIT3
neurotransmitter transport (GO:0006836)	7/73	0.00112473	0.0890474	0	0	4.76369	32.3464	BRSK1;SLC22A3;SLC22A2;NRXN2;GLUL;SYN2;SLC38A2
Notch signaling involved in heart development (GO:0061314)	3/11	0.00153984	0.110486	0	0	16.7389	108.402	DLL4;HEYL;JAG1
positive regulation of alcohol biosynthetic process (GO:1902932)	3/11	0.00153984	0.110486	0	0	16.7389	108.402	PTH1R;FGF1;WNT4
inorganic cation import across plasma membrane (GO:0098659)	7/77	0.00153988	0.110486	0	0	4.49055	29.081	HCN4;SLC24A2;SLC12A2;SLC9A9;ATP2B4;KCNJ15;TRPM4
regulation of neurotransmitter receptor activity (GO:0099601)	6/58	0.00170663	0.11874	0	0	5.17427	32.9768	APP;DLG2;MAPK8IP2;NPTX2;CNIH2;CACNG4
negative regulation of cell population proliferation (GO:0008285)	18/379	0.00200788	0.122928	0	0	2.26298	14.0546	APP;COL18A1;PTPRU;VDR;WNT5A;ADARB1;AXIN2;MTSS1;RERG;PTHLH;DLL4;IL1A;KAT2B;RBP4;BMP2;CLMN;HNF4A;ZBTB7C
negative regulation of calcineurin-mediated signaling (GO:0106057)	3/12	0.00201969	0.122928	0	0	14.8782	92.3166	ACTN3;ATP2B4;HOMER3
negative regulation of calcineurin-NFAT signaling cascade (GO:0070885)	3/12	0.00201969	0.122928	0	0	14.8782	92.3166	ACTN3;ATP2B4;HOMER3
neurotransmitter uptake (GO:0001504)	3/12	0.00201969	0.122928	0	0	14.8782	92.3166	SLC22A3;SLC22A2;GLUL
Notch signaling pathway (GO:0007219)	6/60	0.00203453	0.122928	0	0	4.98212	30.8766	DLL4;KAT2B;NOTCH3;HEYL;BMP2;JAG1
regulation of actin filament bundle assembly (GO:0032231)	4/26	0.00237266	0.139683	0	0	8.12856	49.127	PTGER4;SYNPO2L;PLEK;SYNPO
diterpenoid metabolic process (GO:0016101)	6/64	0.00283058	0.162475	0	0	4.63757	27.2099	ADH4;RBP4;RARRES2;GPC3;LRAT;RLBP1
regulation of calcineurin-NFAT signaling cascade (GO:0070884)	4/28	0.00313872	0.172732	0	0	7.45042	42.9438	ACTN3;CLEC7A;ATP2B4;HOMER3
atrioventricular valve development (GO:0003171)	3/14	0.00323392	0.172732	0	0	12.1719	69.7942	HEYL;BMP2;SLIT3
organic substance transport (GO:0071702)	9/136	0.00323496	0.172732	0	0	3.18766	18.2772	ARRDC4;ABCA1;SLC22A12;SLC22A3;SLCO2B1;SLC22A2;ARRDC3;TXNIP;SLC22A11
chemical synaptic transmission (GO:0007268)	15/306	0.00343855	0.17943	0	0	2.33145	13.2256	GABBR2;GABRP;BRSK1;GABRA3;HTR1D;NRXN2;SLC1A4;SYN2;HRH1;HTR7;DLG2;PCDHB16;RIMBP2;SNCG;NPTX2
enzyme linked receptor protein signaling pathway (GO:0007167)	9/140	0.00392078	0.183746	0	0	3.08969	17.1214	SHC4;RET;PTPRU;EPHA6;SRMS;BLNK;NEDD9;MERTK;MTSS1
regulation of integrin activation (GO:0033623)	3/15	0.00397679	0.183746	0	0	11.157	61.6677	PTGER4;FBLIM1;PLEK
positive regulation of signal transduction (GO:0009967)	13/252	0.00409053	0.183746	0	0	2.45532	13.502	JAG1;VWF;IHH;FGF1;KLF2;DLL4;KAT2B;BMP2;EVC;TSPAN5;ITGA5;DISC1;LGR6
ion transport (GO:0006811)	8/116	0.00419526	0.183746	0	0	3.32752	18.2142	HCN4;SLC24A2;SLC12A2;SLC15A2;TRPA1;TMEM63C;SLC9A9;SLC26A4
regulation of cell migration (GO:0030334)	18/408	0.00437298	0.183746	0	0	2.09154	11.3619	RET;PTPRU;SEMA7A;JAG1;WNT5B;LIMCH1;EGF;SERPINE1;NEDD9;ADARB1;FGF1;SRCIN1;ADGRG3;MMP14;BMP2;CLEC7A;PDGFD;LGR6
axon choice point recognition (GO:0016198)	2/5	0.00464166	0.183746	0	0	29.6978	159.557	APP;ROBO3
regulation of cellular response to vascular endothelial growth factor stimulus (GO:1902547)	2/5	0.00464166	0.183746	0	0	29.6978	159.557	ATP2B4;ADAMTS12
regulation of endothelial tube morphogenesis (GO:1901509)	2/5	0.00464166	0.183746	0	0	29.6978	159.557	ADAMTS12;FGF1
female genitalia development (GO:0030540)	2/5	0.00464166	0.183746	0	0	29.6978	159.557	RBP4;LHX1
forebrain regionalization (GO:0021871)	2/5	0.00464166	0.183746	0	0	29.6978	159.557	BMP2;LHX1
serotonin transport (GO:0006837)	2/5	0.00464166	0.183746	0	0	29.6978	159.557	SLC22A3;SLC22A2
serotonin uptake (GO:0051610)	2/5	0.00464166	0.183746	0	0	29.6978	159.557	SLC22A3;SLC22A2
urate transport (GO:0015747)	2/5	0.00464166	0.183746	0	0	29.6978	159.557	SLC22A12;SLC22A13
positive regulation of amino acid transport (GO:0051957)	2/5	0.00464166	0.183746	0	0	29.6978	159.557	SLC12A2;ACE2
positive regulation of secretion by cell (GO:1903532)	6/72	0.00509301	0.183803	0	0	4.07377	21.5091	SLC12A2;CADPS2;IL1A;NMB;BMP2;CFTR
aortic valve morphogenesis (GO:0003180)	4/32	0.00514387	0.183803	0	0	6.38477	33.6474	DLL4;HEYL;JAG1;SLIT3
blood circulation (GO:0008015)	5/51	0.00520253	0.183803	0	0	4.86463	25.5812	HCN4;DLL4;ACE2;GUCY1B1;HTR7
mesenchymal cell differentiation (GO:0048762)	5/51	0.00520253	0.183803	0	0	4.86463	25.5812	HEYL;RANBP3L;BMP2;WNT5A;WNT4
positive regulation of actin filament bundle assembly (GO:0032233)	5/51	0.00520253	0.183803	0	0	4.86463	25.5812	SYNPO2L;LIMCH1;PLEK;ARHGEF10L;SYNPO
positive regulation of macromolecule metabolic process (GO:0010604)	17/384	0.00534327	0.183803	0	0	2.0967	10.9698	APP;SEC16B;VDR;EGF;SLC22A2;EPHX2;WNT5A;FN1;PAX6;FGF1;KLF2;DLL4;IL1A;BMP2;CLEC7A;AGR2;SLC38A2
generation of neurons (GO:0048699)	11/202	0.00535903	0.183803	0	0	2.59403	13.5641	HEYL;BRSK1;EMX2;WNT5B;LHX1;DDIT4;WNT5A;DISC1;EML1;NEUROG2;WNT4
cation transport (GO:0006812)	10/174	0.0053636	0.183803	0	0	2.7439	14.3455	KCNG1;HCN4;SLC12A2;SLC22A3;SLC7A8;TMEM63C;SLC22A2;KCNJ15;SLC4A11;TRPM4
neuron differentiation (GO:0030182)	10/174	0.0053636	0.183803	0	0	2.7439	14.3455	BRSK1;EMX2;WNT5B;LHX1;WNT5A;DDIT4;PAX6;MYO7A;NEUROG2;WNT4
positive regulation of transcription of Notch receptor target (GO:0007221)	3/17	0.00575232	0.186046	0	0	9.56213	49.3229	NOTCH3;HEYL;KAT2B
actin filament bundle assembly (GO:0051017)	4/33	0.00575315	0.186046	0	0	6.16429	31.7954	USH1C;NEDD9;FSCN2;ESPN
actin filament bundle organization (GO:0061572)	4/33	0.00575315	0.186046	0	0	6.16429	31.7954	USH1C;NEDD9;FSCN2;ESPN
negative chemotaxis (GO:0050919)	4/33	0.00575315	0.186046	0	0	6.16429	31.7954	SEMA7A;SLIT1;SLIT3;LGR6
cell-substrate junction assembly (GO:0007044)	4/34	0.0064087	0.196916	0	0	5.9585	30.091	ACTN3;LAMB3;LAMA3;FN1
regulation of immature T cell proliferation in thymus (GO:0033084)	2/6	0.00686117	0.196916	0	0	22.2722	110.957	IL1A;IHH
equilibrioception (GO:0050957)	2/6	0.00686117	0.196916	0	0	22.2722	110.957	USH1C;MYO7A
nephric duct morphogenesis (GO:0072178)	2/6	0.00686117	0.196916	0	0	22.2722	110.957	LHX1;GPC3
norepinephrine transport (GO:0015874)	2/6	0.00686117	0.196916	0	0	22.2722	110.957	SLC22A3;SLC22A2
positive regulation of endoplasmic reticulum stress-induced intrinsic apoptotic signaling pathway (GO:1902237)	2/6	0.00686117	0.196916	0	0	22.2722	110.957	PMAIP1;RNF183
positive regulation of epithelial cell differentiation involved in kidney development (GO:2000698)	2/6	0.00686117	0.196916	0	0	22.2722	110.957	LHX1;PROM1
positive regulation of T cell differentiation in thymus (GO:0033089)	2/6	0.00686117	0.196916	0	0	22.2722	110.957	VNN1;IHH
protein insertion into mitochondrial membrane involved in apoptotic signaling pathway (GO:0001844)	2/6	0.00686117	0.196916	0	0	22.2722	110.957	PMAIP1;BMF
positive regulation of Wnt signaling pathway (GO:0030177)	9/153	0.00695968	0.197277	0	0	2.80888	13.9535	BMP2;WNT5B;BAMBI;EGF;GPC3;AXIN2;DISC1;LGR6;TRPM4
negative regulation of cellular process (GO:0048523)	22/566	0.00765311	0.208982	0	0	1.8353	8.94274	APP;PTPRU;COL18A1;ADAMDEC1;VDR;ADARB1;AXIN2;NPAS2;RERG;PTHLH;DLL4;KAT2B;IL1A;BMP2;CLMN;HNF4A;AGR2;TXNIP;DACT3;SLIT3;TGFBI;ZBTB7C
atrioventricular valve morphogenesis (GO:0003181)	3/19	0.0079342	0.208982	0	0	8.36601	40.4628	HEYL;BMP2;SLIT3
ureteric bud development (GO:0001657)	3/19	0.0079342	0.208982	0	0	8.36601	40.4628	BMP2;LHX1;GPC3
anterograde trans-synaptic signaling (GO:0098916)	12/244	0.00820445	0.208982	0	0	2.33024	11.1923	GABBR2;GABRP;HRH1;HTR7;DLG2;GABRA3;PCDHB16;HTR1D;NRXN2;SNCG;NPTX2;SYN2
regulation of response to external stimulus (GO:0032101)	8/130	0.00823549	0.208982	0	0	2.94355	14.127	ACE2;SEMA7A;IL1R1;GRK4;WNT5A;CXCR4;GGT1;ADAMTS12
carboxylic acid transport (GO:0046942)	5/57	0.00833119	0.208982	0	0	4.302	20.5969	SLC7A8;SLC1A4;SLC16A3;SLC38A2;SLC16A14
monocarboxylic acid transport (GO:0015718)	5/57	0.00833119	0.208982	0	0	4.302	20.5969	SLC22A13;SLCO2B1;ABCB4;SLC16A3;SLC16A14
positive regulation of tumor necrosis factor superfamily cytokine production (GO:1903557)	6/81	0.00897418	0.208982	0	0	3.58326	16.8894	CD86;APP;IL1A;CLEC7A;WNT5A;RASGRP1
xenobiotic transport (GO:0042908)	3/20	0.00918374	0.208982	0	0	7.87349	36.9292	SLC22A3;SLC15A2;SLC22A2
positive regulation of nitrogen compound metabolic process (GO:0051173)	3/20	0.00918374	0.208982	0	0	7.87349	36.9292	APP;EGF;KLF2
regulation of aldosterone biosynthetic process (GO:0032347)	2/7	0.0094661	0.208982	0	0	17.8169	83.0272	BMP2;WNT4
catecholamine uptake (GO:0090493)	2/7	0.0094661	0.208982	0	0	17.8169	83.0272	SLC22A3;SLC22A2
cation homeostasis (GO:0055080)	2/7	0.0094661	0.208982	0	0	17.8169	83.0272	SLC7A8;SLC4A11
regulation of cortisol biosynthetic process (GO:2000064)	2/7	0.0094661	0.208982	0	0	17.8169	83.0272	BMP2;WNT4
regulation of inositol phosphate biosynthetic process (GO:0010919)	2/7	0.0094661	0.208982	0	0	17.8169	83.0272	PLEK;PTH1R
regulation of morphogenesis of an epithelium (GO:1905330)	2/7	0.0094661	0.208982	0	0	17.8169	83.0272	ADAMTS12;FGF1
dopamine transport (GO:0015872)	2/7	0.0094661	0.208982	0	0	17.8169	83.0272	SLC22A3;SLC22A2
glutamine transport (GO:0006868)	2/7	0.0094661	0.208982	0	0	17.8169	83.0272	SLC1A4;SLC38A2
serine transport (GO:0032329)	2/7	0.0094661	0.208982	0	0	17.8169	83.0272	SLC1A4;SLC38A2
vitamin A metabolic process (GO:0006776)	2/7	0.0094661	0.208982	0	0	17.8169	83.0272	LRAT;RLBP1
negative regulation of protein kinase activity by regulation of protein phosphorylation (GO:0044387)	2/7	0.0094661	0.208982	0	0	17.8169	83.0272	ADARB1;DUSP26
negative regulation of steroid metabolic process (GO:0045939)	2/7	0.0094661	0.208982	0	0	17.8169	83.0272	BMP2;WNT4
parallel actin filament bundle assembly (GO:0030046)	2/7	0.0094661	0.208982	0	0	17.8169	83.0272	USH1C;ESPN
positive regulation of multicellular organismal process (GO:0051240)	15/345	0.0100266	0.213777	0	0	2.05175	9.44322	ABCA1;PTGER4;VDR;EGF;SERPINE1;WNT5A;CXCR4;G0S2;INHBB;AXIN2;IL1A;BMP2;BAMBI;LHX1;TRPM4
regulation of defense response (GO:0031347)	6/83	0.0100634	0.213777	0	0	3.48983	16.0492	ACE2;SEMA7A;IL1R1;WNT5A;GGT1;ADAMTS12
epidermis development (GO:0008544)	6/83	0.0100634	0.213777	0	0	3.48983	16.0492	CERS3;LAMB3;BNC1;LAMA3;POU2F3;PTHLH
positive regulation of cell motility (GO:2000147)	11/221	0.0102217	0.213777	0	0	2.35702	10.8028	RET;MMP14;SEMA7A;BMP2;WNT5B;CLEC7A;EGF;PDGFD;NEDD9;LGR6;FGF1
homophilic cell adhesion via plasma membrane adhesion molecules (GO:0007156)	5/60	0.0103017	0.213777	0	0	4.06672	18.6071	ROBO3;PALLD;HMCN1;NECTIN4;CDH17
protein localization to plasma membrane (GO:0072659)	8/136	0.0106595	0.213777	0	0	2.80471	12.737	TSPAN15;EHD3;TMEM150A;TSPAN5;ZDHHC22;ANK1;TSPAN33;TSPAN32
heart development (GO:0007507)	9/164	0.0107208	0.213777	0	0	2.60806	11.8291	KAT2B;RBP4;BMP2;PDLIM3;COL3A1;SYNPO2L;TCF25;FN1;GPC3
regulation of interleukin-6 production (GO:0032675)	7/110	0.0110106	0.213777	0	0	3.04666	13.7371	APP;IL1A;AFAP1L2;CLEC7A;POU2AF1;WNT5A;BPI
adenylate cyclase-modulating G protein-coupled receptor signaling pathway (GO:0007188)	9/165	0.011126	0.213777	0	0	2.59121	11.6565	ADGRG3;ABCA1;PTGER4;GRK5;HTR1D;SCTR;ADGRL1;PTH1R;PTHLH
protein localization to membrane (GO:0072657)	10/195	0.0115299	0.213777	0	0	2.4298	10.8437	TSPAN15;EHD3;TMEM150A;DLG2;TSPAN5;NRXN2;ZDHHC22;ANK1;TSPAN33;TSPAN32
regulation of Wnt signaling pathway (GO:0030111)	7/111	0.011536	0.213777	0	0	3.01721	13.4637	APP;BMP2;TCF7L1;GPC3;DACT3;DISC1;LGR6
glutamate metabolic process (GO:0006536)	3/22	0.0120096	0.213777	0	0	7.04398	31.1488	AADAT;GGT1;GLUL
negative regulation of protein dephosphorylation (GO:0035308)	3/22	0.0120096	0.213777	0	0	7.04398	31.1488	PPP1R16B;PPP4R4;CRY2
positive regulation of neural precursor cell proliferation (GO:2000179)	3/22	0.0120096	0.213777	0	0	7.04398	31.1488	DLL4;RASSF10;DISC1
carboxylic acid transmembrane transport (GO:1905039)	4/41	0.0124072	0.213777	0	0	4.82949	21.1989	SLC13A2;SLC7A8;SLC38A11;SLC38A2
import into cell (GO:0098657)	4/41	0.0124072	0.213777	0	0	4.82949	21.1989	SLC7A8;SLC22A2;IL10RA;GLUL
keratinocyte differentiation (GO:0030216)	4/41	0.0124072	0.213777	0	0	4.82949	21.1989	CERS3;JAG1;WNT5A;TXNIP
regulation of alpha-beta T cell differentiation (GO:0046637)	2/8	0.0124385	0.213777	0	0	14.8466	65.1316	IHH;PRDM1
aromatic compound catabolic process (GO:0019439)	2/8	0.0124385	0.213777	0	0	14.8466	65.1316	PON3;EPHX2
axon extension involved in axon guidance (GO:0048846)	2/8	0.0124385	0.213777	0	0	14.8466	65.1316	SLIT1;SLIT3
cellular response to potassium ion (GO:0035865)	2/8	0.0124385	0.213777	0	0	14.8466	65.1316	SLC12A2;DLG2
cysteine metabolic process (GO:0006534)	2/8	0.0124385	0.213777	0	0	14.8466	65.1316	TST;GGT1
dopamine uptake (GO:0090494)	2/8	0.0124385	0.213777	0	0	14.8466	65.1316	SLC22A3;SLC22A2
regulation of vascular wound healing (GO:0061043)	2/8	0.0124385	0.213777	0	0	14.8466	65.1316	SLC12A2;SERPINE1
response to potassium ion (GO:0035864)	2/8	0.0124385	0.213777	0	0	14.8466	65.1316	SLC12A2;DLG2
integrin activation (GO:0033622)	2/8	0.0124385	0.213777	0	0	14.8466	65.1316	COL16A1;FN1
lens fiber cell differentiation (GO:0070306)	2/8	0.0124385	0.213777	0	0	14.8466	65.1316	MAF;WNT5B
neuron projection extension involved in neuron projection guidance (GO:1902284)	2/8	0.0124385	0.213777	0	0	14.8466	65.1316	SLIT1;SLIT3
neurotransmitter reuptake (GO:0098810)	2/8	0.0124385	0.213777	0	0	14.8466	65.1316	SLC22A3;SLC22A2
protein localization to cell periphery (GO:1990778)	8/140	0.0125456	0.213777	0	0	2.71915	11.9055	TSPAN15;EHD3;TMEM150A;TSPAN5;ZDHHC22;ANK1;TSPAN33;TSPAN32
amyloid fibril formation (GO:1990000)	5/63	0.0125696	0.213777	0	0	3.85578	16.8747	APP;TSPAN15;TSPAN5;TGFBI;TSPAN33
positive regulation of epithelial to mesenchymal transition (GO:0010718)	4/42	0.0134802	0.225916	0	0	4.70216	20.25	BMP2;JAG1;BAMBI;AXIN2
positive regulation of protein tyrosine kinase activity (GO:0061098)	4/42	0.0134802	0.225916	0	0	4.70216	20.25	DOCK3;EGF;NEDD9;SRCIN1
positive regulation of morphogenesis of an epithelium (GO:1905332)	3/23	0.013589	0.22609	0	0	6.69144	28.7631	WNT5B;EGF;LHX1
regulation of cation channel activity (GO:2001257)	6/89	0.0138909	0.229449	0	0	3.23656	13.8412	KCNG1;APP;DLG2;MAPK8IP2;CNIH2;CACNG4
inorganic anion transmembrane transport (GO:0098661)	5/65	0.0142561	0.2338	0	0	3.72687	15.8413	SLC12A2;GABRP;SLC37A1;GABRA3;CFTR
amino acid import across plasma membrane (GO:0089718)	3/24	0.0152809	0.23498	0	0	6.37247	26.6443	SLC7A8;SLC22A2;SLC1A4
regulation of cell size (GO:0008361)	3/24	0.0152809	0.23498	0	0	6.37247	26.6443	RAP1GAP2;DEPTOR;PLEK
regulation of cytokine production involved in immune response (GO:0002718)	3/24	0.0152809	0.23498	0	0	6.37247	26.6443	TRIL;WNT5A;TRPM4
lipid translocation (GO:0034204)	3/24	0.0152809	0.23498	0	0	6.37247	26.6443	ABCA1;ABCB4;ATP10B
CD40 signaling pathway (GO:0023035)	2/9	0.0157609	0.23498	0	0	12.725	52.8117	CD86;ITGA5
cellular response to forskolin (GO:1904322)	2/9	0.0157609	0.23498	0	0	12.725	52.8117	AHR;CFTR
cellular response to sterol depletion (GO:0071501)	2/9	0.0157609	0.23498	0	0	12.725	52.8117	NPC1L1;ARHGEF10L
regulation of nephron tubule epithelial cell differentiation (GO:0072182)	2/9	0.0157609	0.23498	0	0	12.725	52.8117	LHX1;PROM1
response to forskolin (GO:1904321)	2/9	0.0157609	0.23498	0	0	12.725	52.8117	AHR;CFTR
lipoprotein metabolic process (GO:0042157)	2/9	0.0157609	0.23498	0	0	12.725	52.8117	NPC1L1;CTSD
organic acid catabolic process (GO:0016054)	2/9	0.0157609	0.23498	0	0	12.725	52.8117	PON3;TST
pericardium development (GO:0060039)	2/9	0.0157609	0.23498	0	0	12.725	52.8117	DLL4;BMP2
positive regulation of inositol phosphate biosynthetic process (GO:0060732)	2/9	0.0157609	0.23498	0	0	12.725	52.8117	HRH1;PTH1R
positive regulation of macrophage cytokine production (GO:0060907)	2/9	0.0157609	0.23498	0	0	12.725	52.8117	SEMA7A;WNT5A
positive regulation of cellular component biogenesis (GO:0044089)	6/92	0.0161418	0.239106	0	0	3.12318	12.8873	SYNPO2L;CLEC7A;PLEK;BMF;SYNPO;MPP7
positive regulation of cell migration (GO:0030335)	12/269	0.0167168	0.240672	0	0	2.10084	8.59526	RET;MMP14;SEMA7A;BMP2;WNT5B;CLEC7A;EGF;PDGFD;FN1;NEDD9;LGR6;FGF1
amino acid transmembrane transport (GO:0003333)	4/45	0.0170461	0.240672	0	0	4.35743	17.7427	SLC7A8;SLC22A2;SLC38A11;SLC38A2
zymogen activation (GO:0031638)	4/45	0.0170461	0.240672	0	0	4.35743	17.7427	MMP14;CIDEB;GGT1;PRSS12
positive regulation of Notch signaling pathway (GO:0045747)	4/45	0.0170461	0.240672	0	0	4.35743	17.7427	DLL4;KAT2B;JAG1;TSPAN5
regulation of AMPA receptor activity (GO:2000311)	3/25	0.0170861	0.240672	0	0	6.0825	24.7527	MAPK8IP2;CNIH2;CACNG4
fat-soluble vitamin metabolic process (GO:0006775)	3/25	0.0170861	0.240672	0	0	6.0825	24.7527	VDR;LRAT;RLBP1
positive regulation of release of cytochrome c from mitochondria (GO:0090200)	3/25	0.0170861	0.240672	0	0	6.0825	24.7527	PMAIP1;CIDEB;BMF
positive regulation of T cell migration (GO:2000406)	3/25	0.0170861	0.240672	0	0	6.0825	24.7527	APP;DOCK8;WNT5A
alpha-amino acid metabolic process (GO:1901605)	4/46	0.0183534	0.256947	0	0	4.25346	17.0051	AADAT;HNF4A;NAALAD2;GLUL
epithelium development (GO:0060429)	7/122	0.0185662	0.257716	0	0	2.72707	10.8712	BMP2;TST;DHRS9;LHX1;IHH;MEOX1;WNT4
sensory perception of light stimulus (GO:0050953)	6/95	0.0186328	0.257716	0	0	3.01744	12.0179	COL18A1;USH1C;PAX6;CRYBA4;MYO7A;FSCN2
positive regulation of interleukin-2 production (GO:0032743)	3/26	0.0190052	0.260703	0	0	5.81775	23.056	CD86;IL1A;CLEC7A
chloride ion homeostasis (GO:0055064)	2/10	0.0194165	0.260703	0	0	11.1338	43.8855	CA12;SLC12A2
response to laminar fluid shear stress (GO:0034616)	2/10	0.0194165	0.260703	0	0	11.1338	43.8855	ABCA1;KLF2
toxin transport (GO:1901998)	2/10	0.0194165	0.260703	0	0	11.1338	43.8855	SLC22A3;SLC22A2
monovalent inorganic anion homeostasis (GO:0055083)	2/10	0.0194165	0.260703	0	0	11.1338	43.8855	CA12;SLC12A2
epithelial to mesenchymal transition (GO:0001837)	4/47	0.0197211	0.263254	0	0	4.15433	16.3102	HEYL;BMP2;WNT5A;WNT4
L-alpha-amino acid transmembrane transport (GO:1902475)	3/27	0.0210387	0.277491	0	0	5.57506	21.5275	SLC7A8;SLC22A2;SLC1A4
regulation of interleukin-2 production (GO:0032663)	4/48	0.0211502	0.277491	0	0	4.0597	15.6546	CD86;IL1A;CLEC7A;HOMER3
substrate adhesion-dependent cell spreading (GO:0034446)	4/48	0.0211502	0.277491	0	0	4.0597	15.6546	LAMB3;MICALL2;FN1;SRCIN1
positive regulation of gene expression (GO:0010628)	18/482	0.0214659	0.280032	0	0	1.75119	6.72684	PTGER4;SEC16B;APP;VDR;EGF;SLC22A2;EPHX2;WNT5A;FN1;PAX6;FGF1;DLL4;KAT2B;IL1A;BMP2;CLEC7A;AGR2;SLC38A2
circulatory system development (GO:0072359)	7/126	0.0217399	0.282005	0	0	2.63486	10.0878	KAT2B;RBP4;BMP2;PDLIM3;COL3A1;TCF25;FN1
regulation of extrinsic apoptotic signaling pathway in absence of ligand (GO:2001239)	3/28	0.0231867	0.287173	0	0	5.35178	20.145	RET;IL1A;UNC5B
L-amino acid transport (GO:0015807)	3/28	0.0231867	0.287173	0	0	5.35178	20.145	SLC7A8;SLC1A4;SLC38A2
neutral amino acid transport (GO:0015804)	3/28	0.0231867	0.287173	0	0	5.35178	20.145	SLC7A8;SLC1A4;SLC38A2
cell-matrix adhesion (GO:0007160)	6/100	0.0233465	0.287173	0	0	2.8562	10.7316	COL3A1;ACTN3;FN1;ITGA7;VWA2;ADAMTS12
regulation of phospholipase activity (GO:0010517)	2/11	0.0233891	0.287173	0	0	9.89623	37.1652	RGS2;RASGRP1
somite development (GO:0061053)	2/11	0.0233891	0.287173	0	0	9.89623	37.1652	IHH;MEOX1
urate metabolic process (GO:0046415)	2/11	0.0233891	0.287173	0	0	9.89623	37.1652	SLC22A12;SLC22A11
negative regulation of steroid biosynthetic process (GO:0010894)	2/11	0.0233891	0.287173	0	0	9.89623	37.1652	BMP2;WNT4
positive regulation of integrin activation (GO:0033625)	2/11	0.0233891	0.287173	0	0	9.89623	37.1652	PLEK;CDH17
postsynapse assembly (GO:0099068)	2/11	0.0233891	0.287173	0	0	9.89623	37.1652	WNT5A;NRXN2
amino acid transport (GO:0006865)	4/50	0.0241945	0.293919	0	0	3.8828	14.4503	SLC7A8;SLC1A4;SLC38A11;SLC38A2
chloride transmembrane transport (GO:1902476)	4/50	0.0241945	0.293919	0	0	3.8828	14.4503	SLC12A2;GABRP;GABRA3;CFTR
supramolecular fiber organization (GO:0097435)	14/351	0.024515	0.296245	0	0	1.87012	6.93527	APP;COL18A1;COL16A1;LAMB3;AVIL;LAMA3;MYO7A;KLHL24;TSPAN33;TSPAN15;COL3A1;TSPAN5;TGFBI;NCKAP5
positive regulation of phosphorylation (GO:0042327)	11/253	0.0252639	0.302753	0	0	2.04197	7.51113	RET;APP;BMP2;EPHA6;LIMCH1;EGF;RARRES2;AXIN2;FGF1;MERTK;RASGRP1
protein O-linked glycosylation (GO:0006493)	6/102	0.025437	0.302753	0	0	2.79641	10.2672	GALNT12;GALNT6;ST6GALNAC2;GALNT16;TET1;GALNT10
positive regulation of extrinsic apoptotic signaling pathway (GO:2001238)	3/29	0.0254492	0.302753	0	0	5.14568	18.8902	RET;PMAIP1;G0S2
regulation of smoothened signaling pathway (GO:0008589)	4/51	0.0258109	0.305473	0	0	3.79999	13.8964	EVC;KCTD21;IHH;GPC3
positive regulation of interleukin-6 production (GO:0032755)	5/76	0.0262543	0.309127	0	0	3.14769	11.4574	APP;IL1A;CLEC7A;POU2AF1;WNT5A
positive regulation of tumor necrosis factor production (GO:0032760)	5/77	0.0275877	0.311651	0	0	3.10382	11.1439	APP;IL1A;CLEC7A;WNT5A;RASGRP1
cellular response to fluid shear stress (GO:0071498)	2/12	0.0276629	0.311651	0	0	8.90615	31.9523	KLF2;MTSS1
eye photoreceptor cell differentiation (GO:0001754)	2/12	0.0276629	0.311651	0	0	8.90615	31.9523	MYO7A;PROM1
glomerular visceral epithelial cell differentiation (GO:0072112)	2/12	0.0276629	0.311651	0	0	8.90615	31.9523	JAG1;PROM1
hemidesmosome assembly (GO:0031581)	2/12	0.0276629	0.311651	0	0	8.90615	31.9523	LAMB3;LAMA3
negative regulation of cardiac muscle hypertrophy (GO:0010614)	2/12	0.0276629	0.311651	0	0	8.90615	31.9523	RGS2;ATP2B4
negative regulation of cellular response to vascular endothelial growth factor stimulus (GO:1902548)	2/12	0.0276629	0.311651	0	0	8.90615	31.9523	ATP2B4;ADAMTS12
phospholipid homeostasis (GO:0055091)	2/12	0.0276629	0.311651	0	0	8.90615	31.9523	ABCA1;HNF4A
cell projection organization (GO:0030030)	3/30	0.027826	0.311651	0	0	4.95485	17.7472	PLEK;RHOU;KIF17
positive regulation of phosphate metabolic process (GO:0045937)	3/30	0.027826	0.311651	0	0	4.95485	17.7472	APP;EGF;PTH1R
epidermal cell differentiation (GO:0009913)	4/53	0.0292342	0.325833	0	0	3.64452	12.8739	CERS3;JAG1;WNT5A;TXNIP
positive regulation of protein serine/threonine kinase activity (GO:0071902)	6/106	0.0299838	0.331463	0	0	2.684	9.41305	EGF;PDGFD;WNT5A;ATP2B4;FGF1;RASGRP1
cellular response to cAMP (GO:0071320)	3/31	0.0303167	0.331463	0	0	4.77764	16.7029	HCN4;AHR;CFTR
negative regulation of osteoblast differentiation (GO:0045668)	3/31	0.0303167	0.331463	0	0	4.77764	16.7029	RANBP3L;BAMBI;TRPM4
phospholipid translocation (GO:0045332)	3/31	0.0303167	0.331463	0	0	4.77764	16.7029	ABCA1;ABCB4;ATP10B
negative regulation of inflammatory response to antigenic stimulus (GO:0002862)	7/136	0.0312744	0.339265	0	0	2.42936	8.41761	PTGER4;HTR7;SCTR;PTH1R;GGT1;PTHLH;GIP
skin development (GO:0043588)	5/80	0.0318431	0.339265	0	0	2.9792	10.2691	CERS3;COL3A1;JAG1;WNT5A;TXNIP
regulation of signal transduction (GO:0009966)	9/198	0.0319634	0.339265	0	0	2.13514	7.35164	APP;TSPAN15;RGS2;TCF7L1;SRMS;GRK5;GRK4;VWA2;MAPK8IP2
antifungal innate immune response (GO:0061760)	2/13	0.032223	0.339265	0	0	8.09609	27.8107	CLEC7A;RARRES2
regulation of T cell differentiation in thymus (GO:0033081)	2/13	0.032223	0.339265	0	0	8.09609	27.8107	VNN1;IHH
mitochondrial outer membrane permeabilization (GO:0097345)	2/13	0.032223	0.339265	0	0	8.09609	27.8107	PMAIP1;BMF
negative regulation of alcohol biosynthetic process (GO:1902931)	2/13	0.032223	0.339265	0	0	8.09609	27.8107	BMP2;PLEK
positive regulation of cellular carbohydrate metabolic process (GO:0010676)	2/13	0.032223	0.339265	0	0	8.09609	27.8107	PMAIP1;PTH1R
regulation of inflammatory response to antigenic stimulus (GO:0002861)	7/137	0.0323602	0.339265	0	0	2.41055	8.27016	PTGER4;HTR7;SCTR;PTH1R;GGT1;PTHLH;GIP
regulation of NMDA receptor activity (GO:2000310)	3/32	0.0329208	0.343574	0	0	4.61266	15.746	APP;DLG2;MAPK8IP2
regulation of interleukin-8 production (GO:0032677)	5/81	0.0333476	0.346453	0	0	2.93985	9.99777	AFAP1L2;CLEC7A;SERPINE1;BPI;SSC5D
regulation of intracellular signal transduction (GO:1902531)	16/437	0.0338815	0.350414	0	0	1.71138	5.79281	PPP1R16B;SLC15A2;VWF;STARD8;RASGRF2;WNT5A;PRDM1;FGF1;LBH;RASSF2;CLEC7A;MCF2L;DDIT4;TAGAP;PAK6;RHOU
positive regulation of cell population proliferation (GO:0008284)	17/474	0.0347186	0.357218	0	0	1.67589	5.6318	CD86;BNC1;EGF;WNT5A;FN1;TET1;FGF1;PTHLH;DLL4;BMP2;RASSF10;GRK5;CLEC7A;BAMBI;PDGFD;CRLF1;TRPM4
sensory organ development (GO:0007423)	4/56	0.0348506	0.357218	0	0	3.43373	11.5259	RBP4;CPAMD8;PAX6;MYO7A
positive regulation of nucleic acid-templated transcription (GO:1903508)	18/511	0.0353263	0.357467	0	0	1.64568	5.50171	RET;CD86;AFAP1L2;EGF;WNT5A;NFATC2;PAX6;AHR;NPAS2;KLF2;CAND2;BMP2;LBH;BAMBI;LHX1;HNF4A;TNNI2;WNT4
protein-containing complex assembly (GO:0065003)	11/267	0.035374	0.357467	0	0	1.9289	6.44594	CAND2;SEC16B;TCF7L1;COL16A1;WIPF1;FN1;USH1C;REPS2;AXIN2;CNIH2;TSPAN33
positive regulation of cytokine production (GO:0001819)	13/335	0.0356322	0.357467	0	0	1.8146	6.0508	PTGER4;CD86;APP;AFAP1L2;IL1R1;SERPINE1;WNT5A;RASGRP1;IL1A;CLEC7A;POU2AF1;IRF5;TIGIT
regulation of osteoblast differentiation (GO:0045667)	5/83	0.0364875	0.357467	0	0	2.86418	9.48269	RANBP3L;BMP2;BAMBI;TRPM4;WNT4
positive regulation of protein phosphorylation (GO:0001934)	14/371	0.0366269	0.357467	0	0	1.76351	5.83188	APP;LIMCH1;EGF;RARRES2;ATP2B4;GDF1;INHBB;AXIN2;FGF1;RASGRP1;BMP2;RASSF2;PDGFD;ITGA5
calcium ion import across plasma membrane (GO:0098703)	2/14	0.0370545	0.357467	0	0	7.42103	24.455	SLC24A2;ATP2B4
regulation of macrophage cytokine production (GO:0010935)	2/14	0.0370545	0.357467	0	0	7.42103	24.455	SEMA7A;WNT5A
response to chemokine (GO:1990868)	2/14	0.0370545	0.357467	0	0	7.42103	24.455	SLC12A2;DOCK8
negative regulation of cartilage development (GO:0061037)	2/14	0.0370545	0.357467	0	0	7.42103	24.455	ADAMTS12;PTHLH
neuromuscular process controlling balance (GO:0050885)	2/14	0.0370545	0.357467	0	0	7.42103	24.455	USH1C;MYO7A
neuron fate commitment (GO:0048663)	2/14	0.0370545	0.357467	0	0	7.42103	24.455	DLL4;PAX6
positive regulation of glucose metabolic process (GO:0010907)	2/14	0.0370545	0.357467	0	0	7.42103	24.455	ACTN3;PMAIP1
positive regulation of insulin secretion involved in cellular response to glucose stimulus (GO:0035774)	2/14	0.0370545	0.357467	0	0	7.42103	24.455	CFTR;TRPM4
positive regulation of lymphocyte migration (GO:2000403)	2/14	0.0370545	0.357467	0	0	7.42103	24.455	APP;DOCK8
positive regulation of epidermal growth factor receptor signaling pathway (GO:0045742)	3/34	0.0384662	0.369533	0	0	4.31463	14.0569	AFAP1L2;EGF;AGR2
regulation of pathway-restricted SMAD protein phosphorylation (GO:0060393)	4/58	0.0389184	0.370774	0	0	3.30621	10.7329	BMP2;PMEPA1;GDF1;INHBB
eye development (GO:0001654)	4/58	0.0389184	0.370774	0	0	3.30621	10.7329	RBP4;CPAMD8;PAX6;CRYBA4
regulation of inflammatory response (GO:0050727)	9/206	0.0395786	0.375506	0	0	2.04759	6.61262	PTGER4;APP;ACE2;SEMA7A;IL1R1;SERPINE1;WNT5A;ADAMTS12;GGT1
positive regulation of cellular component organization (GO:0051130)	6/114	0.0406001	0.380949	0	0	2.48416	7.95922	CLEC7A;ABCB4;GPC3;ADGRL1;BMF;MPP7
regulation of postsynaptic membrane potential (GO:0060078)	3/35	0.0414057	0.380949	0	0	4.17958	13.3092	MPP2;GABRA3;MAPK8IP2
positive regulation of reproductive process (GO:2000243)	3/35	0.0414057	0.380949	0	0	4.17958	13.3092	BNC1;CFAP69;INHBB
positive regulation of protein metabolic process (GO:0051247)	6/115	0.0420743	0.380949	0	0	2.46125	7.79801	CD86;APP;WNT5A;GPC3;RASGRP1;KLF2
calcium ion import into cytosol (GO:1902656)	2/15	0.0421434	0.380949	0	0	6.84983	21.6912	SLC24A2;ATP2B4
regulation of non-canonical Wnt signaling pathway (GO:2000050)	2/15	0.0421434	0.380949	0	0	6.84983	21.6912	WNT5B;GPC3
endoderm development (GO:0007492)	2/15	0.0421434	0.380949	0	0	6.84983	21.6912	DUSP2;LHX1
eye photoreceptor cell development (GO:0042462)	2/15	0.0421434	0.380949	0	0	6.84983	21.6912	USH1C;MYO7A
T cell proliferation (GO:0042098)	2/15	0.0421434	0.380949	0	0	6.84983	21.6912	DOCK8;RASGRP1
negative regulation of chondrocyte differentiation (GO:0032331)	2/15	0.0421434	0.380949	0	0	6.84983	21.6912	ADAMTS12;PTHLH
positive regulation of cell killing (GO:0031343)	2/15	0.0421434	0.380949	0	0	6.84983	21.6912	CLEC7A;WNT5A
positive regulation of sprouting angiogenesis (GO:1903672)	2/15	0.0421434	0.380949	0	0	6.84983	21.6912	ITGA5;FGF1
cellular protein catabolic process (GO:0044257)	4/60	0.043246	0.386804	0	0	3.18781	10.0124	CTSK;CTSW;VLDLR;ADAMTS12
response to organic cyclic compound (GO:0014070)	4/60	0.043246	0.386804	0	0	3.18781	10.0124	GLDC;ABCB4;PMAIP1;GGT1
sodium ion transmembrane transport (GO:0035725)	5/87	0.0432965	0.386804	0	0	2.7239	8.5522	HCN4;SLC24A2;SLC12A2;SLC9A9;TRPM4
negative regulation of immune response (GO:0050777)	8/178	0.0441112	0.392556	0	0	2.10721	6.5767	PTGER4;COL3A1;HTR7;SCTR;PTH1R;GGT1;PTHLH;GIP
cyclic-nucleotide-mediated signaling (GO:0019935)	3/36	0.0444549	0.394086	0	0	4.05272	12.6173	GUCY1B1;AHR;PDE7A
O-glycan processing (GO:0016266)	4/61	0.0455072	0.396481	0	0	3.13172	9.67665	GALNT12;GALNT6;ST6GALNAC2;GALNT10
adenylate cyclase-activating G protein-coupled receptor signaling pathway (GO:0007189)	6/118	0.0466971	0.396481	0	0	2.39495	7.33831	ADGRG3;ABCA1;PTGER4;ADGRL1;PTH1R;PTHLH
regulation of endothelial cell migration (GO:0010594)	5/89	0.0469683	0.396481	0	0	2.65878	8.13129	DLL4;EGF;WNT5A;FGF1;GLUL
collagen fibril organization (GO:0030199)	5/89	0.0469683	0.396481	0	0	2.65878	8.13129	COL18A1;COL3A1;COL16A1;LAMB3;LAMA3
regulation of blood vessel endothelial cell proliferation involved in sprouting angiogenesis (GO:1903587)	2/16	0.047476	0.396481	0	0	6.36023	19.383	PPP1R16B;DLL4
dendrite self-avoidance (GO:0070593)	2/16	0.047476	0.396481	0	0	6.36023	19.383	ROBO3;PALLD
dendritic cell chemotaxis (GO:0002407)	2/16	0.047476	0.396481	0	0	6.36023	19.383	CXCR4;TRPM4
heme catabolic process (GO:0042167)	2/16	0.047476	0.396481	0	0	6.36023	19.383	FABP1;SLCO2B1
mesenchyme development (GO:0060485)	2/16	0.047476	0.396481	0	0	6.36023	19.383	BMP2;MEOX1
motor neuron axon guidance (GO:0008045)	2/16	0.047476	0.396481	0	0	6.36023	19.383	LHX1;SLIT1
neuron cell-cell adhesion (GO:0007158)	2/16	0.047476	0.396481	0	0	6.36023	19.383	RET;NRXN2
porphyrin-containing compound catabolic process (GO:0006787)	2/16	0.047476	0.396481	0	0	6.36023	19.383	FABP1;SLCO2B1
positive regulation of myeloid leukocyte cytokine production involved in immune response (GO:0061081)	2/16	0.047476	0.396481	0	0	6.36023	19.383	SEMA7A;WNT5A
regulation of intracellular pH (GO:0051453)	3/37	0.0476126	0.396481	0	0	3.93332	11.9756	CA2;SLC9A9;CFTR
glutamine family amino acid metabolic process (GO:0009064)	3/37	0.0476126	0.396481	0	0	3.93332	11.9756	AADAT;GGT1;GLUL
neural crest cell migration (GO:0001755)	3/37	0.0476126	0.396481	0	0	3.93332	11.9756	SEMA7A;FN1;NRTN
response to retinoic acid (GO:0032526)	4/62	0.0478333	0.396481	0	0	3.07757	9.35591	RET;RBP4;WNT5B;WNT5A
positive regulation of cysteine-type endopeptidase activity (GO:2001056)	4/62	0.0478333	0.396481	0	0	3.07757	9.35591	CLEC7A;PMAIP1;CIDEB;CTSD
cytoskeleton organization (GO:0007010)	6/120	0.0499472	0.412513	0	0	2.35269	7.05052	PALLD;KRT25;NEDD9;PAK6;RHOU;ANK1
