# Supplementary material for: PALS1-dependent modulations of mRNA profiles in MDCK II cells grown in non-confluent monolayers and three-dimensional cysts
Source: BMC Genom Data. 2024 Nov 29;25:102. doi: 10.1186/s12863-024-01284-0 (PMC11607895; doi:10.1186/s12863-024-01284-0)
Supplement: Supplementary file 21 — Supplementary Material 21 [file 12863_2024_1284_MOESM21_ESM.xlsx]

## Sheet: total DEGs
DEGs only subset C (432)	DEGs only subset D (518)	DEGs common in subsets C and D (228)
TPD52L1	SULF1	PINLYP
FBXO5	IFIT1	FST
IDI1	VGLL1	MSX2
CENPW	CCL20	SERPINE1
WDR62	EXOC3L4	ZNF8
NCAPG	TSPAN2	PCSK6
HMMR	CD70	MMP13
ZNF132	MSC	ZNF135
H2AX	EPS8L3	ATP10B
KIF22	KCNJ2	TCF25
SLC23A1	ZNF599	ALDH1A3
PTTG1	SCGN	BRSK1
FAM83E	SLC6A12	CERS3
ASPM	TMEM171	FMO4
ADRA1B	AQP3.1	PCOLCE
KCNJ14	CYP24A1	ADAMTS12
SYNGR4	OLFM3	NPR3
CC2D2A	TMOD1	SELENOP
C5orf34.1	HCAR2	IFIT3
PLK1	MYO3A	GHR
PRC1	KCNG3	TTLL7
HMGCS1	STK32C	PLCXD3
CENPF	H2BC25	KIF17
FANCM	DZIP1	PIMREG
SCNN1B	CAMK2B	SBSN
SCNN1G	CGREF1	RAB27B
CDC42EP5	ACSL5	NRP1
DNA2	CASP12	NMB
DPEP1	GPX2	ADGRG3
LRR1	LYPD6	PLA2G2C
CPNE7	GDPD2	SLC7A8
BLM	NEBL	TMPRSS13
NDC80	HRCT1	PALS1
HAVCR1	RFLNB	BASP1
PACRG	POU3F2	TRIM9
C5H11orf53	SUSD2	SLC22A17
STOX1	MX1	NLRC5
SPDL1	NEURL3	GPA33
PCDHB6	SLC2A3	CELF4
CDK1	PSMB9	RANBP3L
CDT1	OLFML2A	PGLYRP1
RTKN2	TNFRSF1B	FAM114A1
FXYD6	CYP26A1	SLC2A12
CENPS.1	DSEL	PDE7B
NEK2	SELENOM	JAM3
OSMR	RTKN	IFGGC1
DSCAML1	INKA2	IFGGB2
DTL	MEIOB	KCNK6
TENM2	ZFHX4	ALB.1
NID2	PEG10	FABP3
AK7	APOL5	HRH1
ACTN1	PPM1E	ELAPOR2
FANCI	PLXNC1	CIDEB
CCNF	RNF213	MAPRE2
BEGAIN	IDO2	UCP2
WDR64	MFSD4A	GJC1
CDKN3	AIF1L	GALNT12
EXO1	FGFBP1	ELFN1
VSIR	PLAAT4	TMEM184A
RINL	SH2D4A	APBB1
FANCC	IFI35	ABCB4
DAPK1	TMPRSS11F	EIF4E3
MYB	CMPK2	SEC16B
KANK4	P2RX2	IGFBP4
GM2A	UBE2QL1	GPRC5B
SLC28A3	PLAU	NOVA1
ANXA6	PSTPIP1	ETV7
MTFR2	PMP22	IDO1
NCAPH	CSF1	EPHX1
AFP	IL7R	EXOC3L1
ANGPTL4	PLXNA4	HOXB5
BRCA1	PPFIBP2.1	MPP2
UBQLN1	HENMT1	MERTK
CARD9	SFTA2	SLIT2
FGGY	E2F2	PALS2
HAO2	PSMB8	LRP12
KIF18B	CEND1	DHX58
NR1H4	MYLK	ABCA1
P4HA3	PIWIL4	SH3TC2
GAS2L3	PIP5KL1	CES2
TENM4	EVA1C	GUCY1B1
PRSS23	C5orf58	IL1R1
CENPT	TIMP1	RIBC2
ME3	PTGR1	KHDRBS3
CRACR2B	CTSE	SMPDL3B.1
ANO4	SERPINB9	STEAP1
E2F7	GATA6	DGAT2
HMGCS2	GFRA1	C11H5orf63
DSCC1	ZCCHC24	CCDC88A
MSS51	SCN2B	CCL2
REXO5	PIK3R5	GRK4
ADAM11	TAC3	BAMBI
LAPTM5	TTYH2	LBH
ZFR2	SLC30A1	TTC39B
DEPDC1B	OASL	MTSS1
LOX	ZEB1	CAPN13
TUBB	HERC5	FSTL4
RSKR	PARVB	GRID2IP
DNAAF11	KRT85.1	NAT8L
TOP2A	EGFLAM	COL12A1
FANCD2	EMP1	FABP1
RUNDC3B	BATF2	SGK2
BUB1	SYCP2	TRIM46
NOTUM	NFIX	FSCN1
PSMC3IP	ITPR1	AASDH
HTR1B	MT2A	PAQR7
GINS4	KLF15	AUNIP
ADAMTS2	AVPR2	C1QL3
MCC	LCK	CNN2
CDC6	CIART	GRHL3
ARHGEF39	TRIM14	AASS
IQGAP3	ARHGEF6	GEM
MCM3	RBMX	CENPU
CCL5	PIR	ADAM28
BAAT	KIF27	PHETA2
PARPBP	DTX4	NR2F1
RAPGEFL1	UGT8	GABRG1
ALDOB	VAV1	SLC38A11
PMCH	NEURL1B	ENPEP
TTK	ISG15	EBF4
ATAD2	CNGA1	COPZ2
CENPK	MAT1A	GRK5
MCM5	SSTR1	LONRF2
NEMP1	LMO7	FADS6
TMED6	EVX1	RNF128
SMC2	TNFSF13	AFF3
STK31	SLC44A2	ST6GALNAC2
CSF2	DLA-64	HECW1
AGBL3	YBX2	TRIL
PBK	ASIC1	VIT
HOXB8	MBNL3	NOG
ESCO2	RAB37	MAPK4
GTSE1	MAP3K21	ARMH4
DUSP13	ALPL	GBP1
ANXA13	COL5A3	AQP2
RGS14	NEIL3	IGSF22
GSDME	TP53I3	CD40
ADRB2	SLITRK4	TNFRSF14
CHEK1	NXPH2	SGCE
MXD3	PPM1K	HOXD9
LMNB1	PDE4B	E2F8
ZNF503	PALM3	HOXD10
LMCD1	SPINK6	HOXD4
GCNT1	STK17A	RAD21L1
NEK6	KCNJ16	HOXD3
TONSL	RPSA.2	MGST1
TIMP3	CCN2	TDH
CKAP2L	DLA88	PLEKHG1
DSG1	ABCC2	COL3A1
FADS2	NBR1	EDIL3
TMEM74	GPR4	SLC16A14
LIX1L	MEST	LURAP1
DCK	CKB	MGAM2
CENPL	MT1E	CTNND2
LMO1	PIF1	ATG10
RECQL4	RIPOR3	DHRS9
TUB	CARMIL2	MAF
KLF4	DLA-12	SHC4
IL1B	HPSE	TNIP3
SLC9C2	CLIC2	DAPK2
PDGFRA	TBXAS1	SLC15A2
GLI1	ZNF296	RSAD2
CENPH	CAMK1D	FAR2
PKLR	NUB1	LARP6
PTPRZ1	PRRT4	CD86
CFAP100	COG5	PLEK
DDIAS	ADGRL1	PRRX2
SAMD14	FOXN3	GJB2
RASSF9	SPTBN2	TSPAN5
CD109	TFCP2L1	PECR
RUNX2	GLUL	VEPH1
MELK	ZBTB7C	MCF2L
MGAT4C	SLC1A4	RHOJ
RHBDL3	TRPM4	PARP15
EME1	PALD1	FAM78B
TMEM9B.1	RHOU	CLDN16
STX1B	SSC5D	C17orf58
PALM2AKAP2	CYP27C1	GRIP2
STX11	BMT2	UGT1A6
DNM3	IHH	C1R
CYP39A1	NECAB3	CKMT1A
CHRNA3	NPTX2	VWDE
RMI2	TENT5A	RGS2
PAICS	NPAS2	SP5
ANKRD66	EPHX2	PHKA2
MYBL2	DNAJB5	GRM8
SASS6	CRY2	BLNK
TACC3	TCF7L1	ENO2
APCDD1L	ARSL	STAT4
STMN1	SLC37A1	AMIGO2
BCAT1	RALGAPA2	PACSIN1
SLC39A12	OSCP1	ALOX15B
KIF15	NPC1L1	GAS6
DEPDC1	AXIN2	CYBRD1
ATAD5	GPR157	PAK6
NR3C2	PDE1A	RCN1
MCM2	FOSB	CALHM1
VIM	DUSP26	RIPPLY3
DCLK2	AFAP1L1	TSHZ2
CDCA2	SSX2IP	SBSPON
UHRF1	AHR	STARD8
SIGLEC1	VLDLR	MLPH
MATN4	CYP21A2	SCUBE3
IL22RA1	RAP1GAP2	PPDPFL
NCAPG2	KLF2	ANKRD55
CLSPN	APP	CD302
C15H1orf216	FBLIM1	SCTR
SOCS3	FAM117B	DNAAF4
ZNF704	EGF	STRA6
CHAF1A	CCDC160	PYGO1
BIRC5	RARRES2	JPH1
TUBA5	TBKBP1	SLC16A6
NOS2	FRY	LBP
TK1	RNF212B	ACP3
SERPINF2	COL16A1	ANLN
RAD54B	OLFML2B	RASGRP2
DLGAP5	NCKAP5	PPP1R3C
ITPRID2	PMAIP1	B3GALT5
FGL1	CARHSP1	CXCL10
TCEA3	SLC4A11	NECTIN4
LSAMP	TSPAN32	SLC22A13
CENPM	LHX1	GSC2
SHISA8	PDIA5	GLT1D1
PPP1R1A	DUSP2	ACE2
UBE2C	DNAH2	SLC38A5
ZWILCH	KDM5B	KIF1A
MGAT5B	GALNT10	REPS2
ZMYND15	RNF183	ATRNL1
CLDN19	RDH16
CCNB2	DNAI4
TMPRSS12	SLC12A2
CCNE2	WNT5B
LCTL	SYNPO
IL13RA2	CA2
LIPG	SLC38A2
FAM241A	TMEM86A
OSGIN1	FAM131C
TFPI2	AVIL
OSGIN1.1	NDRG2
RSPH1	RASSF10
HASPIN	C11orf16
GRIN2C	ARRDC3
KIF11	ORAI2
HMGB2	BTBD11
DNAH5	MAPK8IP2
CA1	G0S2
CENPI	GARIN5A
SEC31B	LIMCH1
ORC6	ANK1
CYP1A1	GABBR2
FOSL1	SLC16A3
SHCBP1	ACTN3
LRRC8C	GDF1
CYP1A2	SERPINB10
MMP9	AGR2
TUBB2B	IL10RA
UCMA	CLMN
CPVL	SEMA7A
RORA	DHDH
PID1	EFCAB1
SLC12A5	MICALL2
DCDC2	MSRB2
HPGD	ACP5
ZC3H12D	HTR7
FSTL1	KLHL24
RNASEH2C	FAM171A2
MAD2L1	PMEPA1
PEBP4	TMEM63C
TPX2	ADARB1
ABI3BP	PAX6
KIF20A	GDPD5
CEP55	NOL4L
ZCCHC12	FN1
MYBL1	CTSK
EGR3	TNNI2
LONRF3	TSPAN33
CDC20	MXD4
TMEM116	ITGA7
RHOB	PTGER4
ERCC6L	FAM214A
ORC1	ROBO3
SACS	WIPF1
RAD54L	LAMB3
CDC25C	AHRR
ZACN	GALNT6
POLQ	PC
VWA3B	ENOSF1
SGO1	METTL24
TSPAN1	KIAA0513
SPC25	RASGRP1
ESPL1	PPP2R2A
HCAR1	VDR
PLCE1	STARD10
KNTC1	DLG2
CENPN	HS6ST2
ABCB11	GGT1
RIPOR2	KLHL26
PAMR1	VWF
SLC4A5	FAM222A
SKA3	UNC5B
KIF23	ATP2B4
TUBA1B	PALLD
COL5A2	NEUROG2
AKAP12	CDH17
CCNA2	TST
CLDN8	PRSS12
ACOT12	KAT2B
KCNIP2	CTSW
MYO7B	CA4
DACH1	MPP7
KIF14	NAALAD2
SPC24	SLC40A1
MTHFD2	MAN1C1
KIFC1	RLBP1
LDLR	ADGRF4
TIAM1	ZNF185
GPR18	A4GALT
ZPLD1	SLC22A12
HELLS	ARMC3
PLA2G3	PPP1R14C
ATP6V1FNB	CABCOCO1
PLCL2	CADPS2
MTUS2	AKNAD1
NDNF	PPP4R4
SEMA3B	SLC9A9
PPRC1	DLL4
BGN	IRF5
CHD5	SLC26A4
PCLAF	SYNPO2L
CCDC150	SRCIN1
ACSL1	ARHGEF10L
TPRG1	GABRA3
RAC1.2	RET
TUBB4B	MOCOS
CP	NFATC2
OLFML3	ITGA5
MIS18A	HPCAL4
GPR19	ARRDC4
WNT3	GPC3
H2AZ1	PLEKHS1
F7	TMEM150A
SHOX2	GPX3
TRAIP	CDKL1
ASF1B.1	HSPB8
PRR11	EVC
CCN1	SLC22A11
LSS	PSD2.1
FOXM1	WNT4
UNG	CAPS
BAIAP2L2	VNN1
CHTF18	HGFAC.1
ADCY3	HOMER3
RORC	CA12
SAPCD2	ARL4C
SPINK5	GAL3ST4
RGS20	FBXO16
H1-2	MEOX1
FREM2	PDGFD
SLC5A3	TSPAN13
NUF2	CTSD
H2AC6	KCTD21
ECT2	LAMA3
TGIF2	PITX1
POLE	EFHC1
H2AC9	DRC7
DSN1	BMF
CCNB3	FGF1
KRT80	TCP11L2
KIF2C	TXNIP
TMEM52B	TRPA1
BDH2	LGR6
PRRG4	EHD3
CENPE	ACACB
PLK4	SNCG
KSR2	NEK11
SLC6A13	SYT12
BRIP1	SYN2
SLC5A1	CFAP69
BUB1B	HNF4A
VIL1	SYT7
CDCA3	CTSL.1
CHDH	CFAP61
CHGB	TET1
ZBED2	ADH4
SLC10A2	CRYBA4
SPSB4	PDE7A
ADD2	POU2AF1
EFNB2	TMEM163
FAM72A	MED12L
MAP3K15	ARMC12
TGFB2	SLC43A3
PCNA	MDH1B
MCM4	EPHA6
LOXL1	BPI
MAB21L3	HTR1D
CST7	MMP14
SNAI2	UNC45B
KNL1	DDIT4
RAD51	RASA3
DCLK1.1	SLCO2B1
TGM2	SLIT1
MAP7D2	AADAT
CENPA	DISC1
GINS1	CAND2
CIT	TMPRSS6
FANCB	HCN4
ANKRD1	GLDC
KIF4A	PRDM1
RBM44	EMX2
CHST7	ZDHHC22
RFC3	CITED4
CDC45	CLEC2L
ABCA8	NEDD9
OIP5	PON3
CNKSR2	NREP
CCDC80	INHBB
SYT13	IGSF23
FAM83D	CPAMD8
KLHL34	IVNS1ABP
MCUB	RBP4
HABP2	ADGRF2
TSSK2	COL18A1
NRAP	JAG1
SPEG	NRTN
DNAH1	ZNF285
RAD51AP1	MYO7A
CDCA8	ZNF791
ACE2.1	BPGM
CPNE8	HMCN1
SLC30A4	KIAA1755
SUV39H1	BNC1
HORMAD2	CRACDL
	PTPRE
	KLHL40
	DEPTOR
	MFAP3L
	ESPN
	EEPD1
	IL1A
	ZNF404
	TSPAN15
	USH1C
	QPCT
	MYH16
	GABRP
	CLEC7A
	NOTCH3
	CAPN14
	RIMBP2
	EML1
	CACNG1
	PPP1R16B
	DOCK3
	BMP2
	ENO4
	ADAMDEC1
	TMEM232
	MEGF6
	ID4
	GALNT16
	SLC24A2
	NRXN2
	LRRC14B
	SLIT3
	PTHLH
	CFTR
	ACSBG2
	LY6G6F
	SORCS2
	KLHL6
	GIP
	VNN1.1
	FAM167A
	SRMS
	ZNF461
	PTH1R
	CNIH2
	C26H5orf52
	C16H4orf47
	DOCK8
	HEYL
	FSCN2
	CACNG4
	CRLF1
	RUFY4
	ANKS6
	SLC13A2
	TGFBI
	BPIFB6
	P2RX6
	KCNG1
	KRT25
	CACNA2D3
	LRAT
	PROM1
	UBXN10
	PCDHB16
	RGMA
	TIGIT
	DACT3
	CXCR4
	WNT5A
	RIPPLY1
	RERG
	PTPRU
	CCDC192
	VWA2
	RASGRF2
	TAGAP
	AFAP1L2
	KY
	SLC22A3
	PDLIM3
	RASSF2
	SLC22A2
	KRT27
	KCNJ15
	POU2F3

## Sheet: upregulated
DEGs only subset C (94)	DEGs only subset D (363)	DEGs common in subsets C and D (78)
LONRF3	COG5	RIBC2
IL22RA1	ADGRL1	ANKRD55
AGBL3	FOXN3	KIF17
TMPRSS12	SPTBN2	TRIM9
ANGPTL4	RGS2	NECTIN4
ZC3H12D	TFCP2L1	REPS2
ACSL1	GLUL	RANBP3L
RAPGEFL1	ZBTB7C	STARD8
TMEM52B	SLC1A4	IL1R1
MAP7D2	TRPM4	STEAP1
RUNDC3B	PALD1	LBH
ITPRID2	RHOU	TCF25
PACRG	SSC5D	SELENOP
ZNF704	CYP27C1	ELFN1
ADRA1B	BMT2	SHC4
DNAH1	IHH	NMB
SIGLEC1	NECAB3	BLNK
BDH2	NPTX2	GRK5
ZNF503	TENT5A	SLC7A8
SLC23A1	NPAS2	TMEM184A
DNM3	PRRX2	ARMH4
MAB21L3	EPHX2	SCTR
ANXA13	DNAJB5	SLC38A11
KLF4	CRY2	ST6GALNAC2
MYO7B	TCF7L1	SBSN
VWA3B	ARSL	PPP1R3C
SYT13	SLC37A1	MPP2
VSIR	RALGAPA2	MCF2L
FGGY	OSCP1	CIDEB
ZFR2	NPC1L1	FABP1
AK7	AXIN2	FSTL4
DNAH5	GPR157	EPHX1
TENM2	PDE1A	PLA2G2C
FAM83E	FOSB	PLCXD3
SERPINF2	DUSP26	DHRS9
RSPH1	AFAP1L1	GRID2IP
MAP3K15	SSX2IP	CES2
ABI3BP	AHR	MTSS1
KCNIP2	VLDLR	C17orf58
RINL	CYP21A2	FMO4
TCEA3	RAP1GAP2	ABCB4
TMEM116	KLF2	NR2F1
CARD9	APP	IGSF22
PKLR	FBLIM1	PLEKHG1
NR3C2	FAM117B	GRK4
HCAR1	EGF	TRIM46
BAIAP2L2	CCDC160	TRIL
DSCAML1	SLC16A14	PPDPFL
TMED6	RARRES2	CAPN13
CC2D2A	TBKBP1	BRSK1
SEMA3B	FRY	GALNT12
RAB27B	RNF212B	ATP10B
PPP1R1A	COL16A1	NPR3
F7	OLFML2B	SLC15A2
PINLYP	NCKAP5	SLC2A12
CFAP100	PMAIP1	SEC16B
TSPAN1	CARHSP1	SMPDL3B.1
NRAP	SLC4A11	ACE2
TGM2	TSPAN32	ADAMTS12
GRHL3	LHX1	ALB.1
HABP2	PDIA5	TSHZ2
TPRG1	DUSP2	FAM78B
CHDH	DNAH2	VIT
ACE2.1	KDM5B	CD86
GPR18	GALNT10	SLC22A13
NR1H4	RNF183	SGK2
SLC39A12	RDH16	MERTK
CLDN8	DNAI4	ADAM28
ATG10	SLC12A2	ABCA1
MSS51	WNT5B	BAMBI
PEBP4	SYNPO	PLEK
RGS14	CA2	PAK6
RORC	SLC38A2	GPA33
HPGD	TMEM86A	TSPAN5
SLC6A13	FAM131C	MAF
VIL1	AVIL	CERS3
DPEP1	NDRG2	GUCY1B1
ABCB11	RASSF10	COL3A1
LAPTM5	C11orf16
DUSP13	ARRDC3
ABCA8	ORAI2
CPVL	ADGRG3
DSG1	BTBD11
CHGB	MAPK8IP2
APCDD1L	G0S2
BAAT	GARIN5A
HAO2	LIMCH1
HMGCS2	ANK1
ALDOB	GABBR2
AFP	SLC16A3
SLC5A1	ACTN3
SLC10A2	GDF1
SLC28A3	SERPINB10
CA1	AGR2
	IL10RA
	CLMN
	SEMA7A
	DHDH
	EFCAB1
	MICALL2
	MSRB2
	ACP5
	HTR7
	FAM114A1
	KLHL24
	FAM171A2
	PMEPA1
	TMEM63C
	ADARB1
	PAX6
	GDPD5
	NOL4L
	FN1
	CTSK
	TNNI2
	TSPAN33
	MXD4
	ITGA7
	PTGER4
	FAM214A
	ROBO3
	WIPF1
	LAMB3
	AHRR
	GALNT6
	PC
	ENOSF1
	METTL24
	KIAA0513
	RASGRP1
	PPP2R2A
	VDR
	STARD10
	DLG2
	HS6ST2
	GGT1
	KLHL26
	VWF
	FAM222A
	UNC5B
	ATP2B4
	PALLD
	NEUROG2
	CDH17
	TST
	PRSS12
	KAT2B
	CTSW
	CA4
	MPP7
	NAALAD2
	SLC40A1
	MAN1C1
	RLBP1
	ADGRF4
	ZNF185
	A4GALT
	SLC22A12
	ARMC3
	PPP1R14C
	CABCOCO1
	CADPS2
	AKNAD1
	PPP4R4
	SLC9A9
	DLL4
	IRF5
	SLC26A4
	SYNPO2L
	SRCIN1
	ARHGEF10L
	GABRA3
	RET
	MOCOS
	NFATC2
	ITGA5
	HPCAL4
	ARRDC4
	GPC3
	PLEKHS1
	TMEM150A
	GPX3
	CDKL1
	HSPB8
	EVC
	SLC22A11
	PSD2.1
	WNT4
	CAPS
	VNN1
	HGFAC.1
	HOMER3
	CA12
	ARL4C
	GAL3ST4
	FBXO16
	MEOX1
	PDGFD
	GEM
	TSPAN13
	CTSD
	KCTD21
	AFF3
	LAMA3
	PITX1
	EFHC1
	DRC7
	BMF
	FGF1
	TCP11L2
	TXNIP
	TRPA1
	LGR6
	EHD3
	ACACB
	SNCG
	NEK11
	SYT12
	SYN2
	CFAP69
	HNF4A
	SYT7
	CTSL.1
	CFAP61
	TET1
	ADH4
	CRYBA4
	PDE7A
	POU2AF1
	TMEM163
	MED12L
	ARMC12
	SLC43A3
	MDH1B
	EPHA6
	BPI
	HTR1D
	MMP14
	UNC45B
	DDIT4
	RASA3
	SLCO2B1
	SLIT1
	AADAT
	DISC1
	CAND2
	TMPRSS6
	HCN4
	GLDC
	PRDM1
	EMX2
	ZDHHC22
	CITED4
	CLEC2L
	NEDD9
	PON3
	NREP
	INHBB
	IGSF23
	CPAMD8
	IVNS1ABP
	RBP4
	ADGRF2
	SERPINE1
	COL18A1
	JAG1
	NRTN
	ZNF285
	MYO7A
	ZNF791
	BPGM
	HMCN1
	KIAA1755
	BNC1
	CRACDL
	PTPRE
	KLHL40
	DEPTOR
	MFAP3L
	ESPN
	EEPD1
	IL1A
	ZNF404
	TSPAN15
	USH1C
	QPCT
	MYH16
	GABRP
	CLEC7A
	NOTCH3
	CAPN14
	RIMBP2
	EML1
	CACNG1
	PPP1R16B
	HRH1
	DOCK3
	BMP2
	ENO4
	ADAMDEC1
	TMEM232
	MEGF6
	ID4
	GALNT16
	SLC24A2
	NRXN2
	LRRC14B
	SLIT3
	PTHLH
	CFTR
	ACSBG2
	LY6G6F
	SORCS2
	KLHL6
	GIP
	VNN1.1
	FAM167A
	SRMS
	ZNF461
	PTH1R
	CNIH2
	C26H5orf52
	C16H4orf47
	DOCK8
	HEYL
	FSCN2
	CACNG4
	CRLF1
	RUFY4
	ANKS6
	SLC13A2
	TGFBI
	BPIFB6
	P2RX6
	KCNG1
	KRT25
	CACNA2D3
	LRAT
	PROM1
	UBXN10
	PCDHB16
	RGMA
	TIGIT
	DACT3
	CXCR4
	WNT5A
	RIPPLY1
	RERG
	PTPRU
	CCDC192
	VWA2
	RASGRF2
	MMP13
	TAGAP
	AFAP1L2
	KY
	SLC22A3
	PDLIM3
	RASSF2
	SLC22A2
	KRT27
	KCNJ15
	POU2F3

## Sheet: downregulated
DEGs only subset C (352)	DEGs only subset D (169)	DEGs common in subsets C and D (136)
FREM2	SULF1	ZNF8
TFPI2	IFIT1	ZNF135
KLHL34	VGLL1	MAPK4
CCL5	CCL20	ALDH1A3
DNAAF11	EXOC3L4	HOXB5
SLC12A5	TSPAN2	CKMT1A
IL1B	CD70	ACP3
SCNN1G	MSC	KIF1A
CNKSR2	EPS8L3	GABRG1
C15H1orf216	KCNJ2	PHETA2
NID2	ZNF599	DNAAF4
SPEG	SCGN	PECR
HRH1	SLC6A12	UCP2
ZCCHC12	TMEM171	LARP6
SEC31B	AQP3.1	KHDRBS3
TUB	CYP24A1	TTLL7
FGL1	OLFM3	ATRNL1
KANK4	TMOD1	SBSPON
SHISA8	HCAR2	CNN2
HORMAD2	MYO3A	EXOC3L1
TMEM9B.1	KCNG3	GHR
ANKRD66	STK32C	IFGGB2
H2AC6	H2BC25	CTNND2
LRRC8C	DZIP1	IDO1
GEM	CAMK2B	CCDC88A
SLC9C2	CGREF1	VWDE
PLCE1	ACSL5	RCN1
MMP13	CASP12	GJC1
TPD52L1	GPX2	CD302
ANXA6	LYPD6	MGAM2
CRACR2B	GDPD2	HECW1
H1-2	NEBL	GBP1
SLC30A4	HRCT1	GSC2
NDNF	RFLNB	NOG
RAD54B	POU3F2	TMPRSS13
PLCL2	SUSD2	RAD21L1
CSF2	MX1	MSX2
SPSB4	NEURL3	RHOJ
STX1B	SLC2A3	BASP1
ZBED2	PSMB9	SLC16A6
LMO1	OLFML2A	ENPEP
DCLK1.1	TNFRSF1B	NLRC5
SYNGR4	CYP26A1	AASDH
NOS2	DSEL	PHKA2
WNT3	SELENOM	HOXD10
RORA	RTKN	B3GALT5
RASSF9	INKA2	COL12A1
PCLAF	MEIOB	FSCN1
KCNJ14	ZFHX4	STAT4
SAMD14	PEG10	ETV7
CDC42EP5	APOL5	TTC39B
CCN1	PPM1E	PARP15
CHD5	PLXNC1	JAM3
CYP1A2	RNF213	C11H5orf63
CENPH	ATG10	SGCE
CDC6	IDO2	PACSIN1
PBK	MFSD4A	RNF128
C5orf34.1	AIF1L	CCL2
DDIAS	FGFBP1	CXCL10
WDR64	PLAAT4	COPZ2
H2AC9	SH2D4A	RIPPLY3
RGS20	IFI35	TDH
UBE2C	TMPRSS11F	VEPH1
EXO1	CMPK2	STRA6
CLSPN	P2RX2	SLC22A17
OIP5	UBE2QL1	IFIT3
FANCD2	PLAU	PIMREG
MCM5	PSTPIP1	CALHM1
MELK	PMP22	LURAP1
SHCBP1	CSF1	LONRF2
MGAT4C	IL7R	GRIP2
DSN1	PLXNA4	PALS1
ORC1	PPFIBP2.1	SP5
UCMA	HENMT1	JPH1
FANCM	SFTA2	MLPH
PTPRZ1	E2F2	AMIGO2
IQGAP3	PSMB8	TNIP3
CCNA2	CEND1	SLIT2
ZNF132	MYLK	EDIL3
SACS	PIWIL4	SCUBE3
RAD51AP1	PIP5KL1	IFGGC1
BUB1	EVA1C	APBB1
PAMR1	C5orf58	C1QL3
KIF23	TIMP1	CD40
KIF22	PTGR1	AUNIP
ESCO2	CTSE	FAR2
CKAP2L	SERPINB9	PYGO1
RUNX2	GATA6	CYBRD1
HAVCR1	GFRA1	DAPK2
DEPDC1	ZCCHC24	GPRC5B
AFF3	SCN2B	FADS6
CDKN3	PIK3R5	LRP12
KIF14	TAC3	DHX58
RHBDL3	TTYH2	GRM8
ME3	SLC30A1	PCSK6
KIF18B	OASL	ANLN
ASF1B.1	ZEB1	PALS2
DACH1	HERC5	SH3TC2
PSMC3IP	PARVB	NAT8L
PARPBP	KRT85.1	E2F8
SCNN1B	EGFLAM	MAPRE2
CYP1A1	GRHL3	PGLYRP1
CENPM	EMP1	SLC38A5
RMI2	BATF2	HOXD9
PDGFRA	SYCP2	EIF4E3
STMN1	NFIX	NOVA1
MIS18A	ITPR1	PAQR7
PRR11	MT2A	CENPU
C5H11orf53	KLF15	GAS6
SPINK5	AVPR2	UGT1A6
CCNB3	LCK	CLDN16
GAS2L3	CIART	AQP2
CENPN	TRIM14	HOXD4
TGFB2	ARHGEF6	CELF4
ECT2	RBMX	HOXD3
DLGAP5	PIR	LBP
MATN4	KIF27	TNFRSF14
SPC25	DTX4	RASGRP2
NCAPG2	UGT8	DGAT2
FANCB	VAV1	PDE7B
LOX	NEURL1B	KCNK6
GTSE1	ISG15	GLT1D1
RAD51	CNGA1	ELAPOR2
CDC45	MAT1A	C1R
NEK2	SSTR1	AASS
TOP2A	LMO7	IGFBP4
CENPK	EVX1	NRP1
KIF20A	TNFSF13	FST
BLM	SLC44A2	RSAD2
DCK	DLA-64	ENO2
RTKN2	YBX2	FABP3
CENPF	ASIC1	GJB2
MMP9	MBNL3	EBF4
KIF4A	PINLYP	ALOX15B
E2F7	RAB37	PCOLCE
KRT80	MAP3K21	MGST1
PLA2G3	ALPL
EME1	COL5A3
CCNE2	NEIL3
PRRG4	TP53I3
MCM2	SLITRK4
NUF2	NXPH2
ANKRD1	RAB27B
GSDME	PPM1K
LIPG	PDE4B
PRC1	PALM3
TTK	SPINK6
NCAPG	STK17A
TUBA5	KCNJ16
ADAM11	RPSA.2
CENPA	CCN2
CHST7	DLA88
CDCA2	ABCC2
HELLS	NBR1
FBXO5	GPR4
DEPDC1B	MEST
PLK4	CKB
KNL1	MT1E
KSR2	PIF1
LDLR	RIPOR3
CDCA3	CARMIL2
ASPM	DLA-12
UHRF1	HPSE
CYP39A1	CLIC2
RFC3	TBXAS1
POLE	ZNF296
BUB1B	CAMK1D
PMCH	NUB1
BGN	PRRT4
TPX2
MAD2L1
CEP55
ESPL1
SMC2
NDC80
SGO1
TUBB2B
CIT
ERCC6L
CHAF1A
SNAI2
FAM72A
ADGRG3
P4HA3
ZPLD1
KIFC1
FOXM1
GM2A
CENPW
TMEM74
SHOX2
CDC25C
CENPT
CCNB2
OSGIN1
ZACN
POLQ
CENPI
KNTC1
RECQL4
KIF15
OLFML3
FANCI
GRIN2C
EGR3
TACC3
CPNE8
ACTN1
KIF11
FSTL1
VIM
TRAIP
CDC20
CDK1
CCNF
HASPIN
RAD54L
BIRC5
TONSL
TK1
SAPCD2
MYBL1
CCDC150
CENPL
SKA3
TUBB
CPNE7
DAPK1
PID1
MTHFD2
GCNT1
PTTG1
CCDC80
LIX1L
STOX1
CHTF18
CENPE
TUBA1B
WDR62
BCAT1
SLC16A14
TIAM1
BRCA1
MYB
MYBL2
FXYD6
MTFR2
KIF2C
FAM114A1
SLC4A5
CD109
GLI1
TENM4
DNA2
SERPINE1
ACOT12
FAM241A
BRIP1
HMMR
SPC24
TGIF2
HTR1B
TSSK2
MGAT5B
CDT1
MCM4
MCC
OSGIN1.1
COL5A2
ANO4
DCLK2
MCUB
ZMYND15
SOCS3
BEGAIN
REXO5
ZWILCH
IDI1
RSKR
CP
MXD3
SLC5A3
CLDN19
FOSL1
PRSS23
CST7
RNASEH2C
ARHGEF39
CHRNA3
ADCY3
DTL
ADRB2
LRR1
GINS4
SPDL1
FANCC
STX11
LSAMP
NCAPH
UNG
NOTUM
HMGCS1
TIMP3
GINS1
UBQLN1
SASS6
CHEK1
ORC6
EFNB2
NEK6
CENPS.1
HOXB8
SUV39H1
RIPOR2
FADS2
PPRC1
CDCA8
DSCC1
LMNB1
ATAD5
MTUS2
FAM83D
STK31
ADD2
GPR19
LOXL1
PRRX2
H2AZ1
RGS2
ATP6V1FNB
OSMR
LCTL
PAICS
ADAMTS2
NEMP1
AKAP12
MCM3
TUBB4B
LSS
RAC1.2
ATAD2
HMGB2
RHOB
PCNA
DCDC2
H2AX
PLK1
PCDHB6
RBM44
PALM2AKAP2
IL13RA2
LMCD1

## Sheet: TOP20 up
DEGs only subset C (17)	DEGs only subset D (17)	DEGs common in subsets C and D (3)
ABCA8	ABCA8	MAF
CPVL	CPVL	GUCY1B1
GPA33	GPA33	COL3A1
DSG1	DSG1
CHGB	CHGB
TSPAN5	TSPAN5
APCDD1L	APCDD1L
BAAT	BAAT
HAO2	HAO2
HMGCS2	HMGCS2
ALDOB	ALDOB
CERS3	CERS3
AFP	AFP
SLC5A1	SLC5A1
SLC10A2	SLC10A2
SLC28A3	SLC28A3
CA1	CA1

## Sheet: TOP20 down
DEGs only subset C (9)	DEGs only subset D (9)	DEGs common in subsets C and D (11)
ALDH1A3	BASP1	ZNF8
PHETA2	SULF1	ZNF135
FREM2	IDO1	MAPK4
DNAAF4	IFIT1	HOXB5
PECR	RNF128	CKMT1A
LARP6	GSC2	ACP3
TFPI2	SGCE	KIF1A
ATRNL1	TMPRSS13	GABRG1
SBSPON	VGLL1	UCP2
		KHDRBS3
		TTLL7
