# Supplementary material for: PALS1-dependent modulations of mRNA profiles in MDCK II cells grown in non-confluent monolayers and three-dimensional cysts
Source: BMC Genom Data. 2024 Nov 29;25:102. doi: 10.1186/s12863-024-01284-0 (PMC11607895; doi:10.1186/s12863-024-01284-0)
Supplement: Supplementary file 22 — Supplementary Material 22 [file 12863_2024_1284_MOESM22_ESM.xlsx]

## Sheet: DN_EnrichR_GO_Biological_Proces
Term	Overlap	P.value	Adjusted.P.value	Old.P.value	Old.Adjusted.P.value	Odds.Ratio	Combined.Score	Genes
cytokine-mediated signaling pathway (GO:0019221)	31/621	7.65294e-09	1.4862e-05	0	0	3.66358	68.4657	CAMK2B;CD40;CSF1;IFI35;IFIT1;IFIT3;OASL;CNN2;GHR;MT2A;STAT4;CCL2;TNFRSF14;TIMP1;LBP;GBP1;RSAD2;CD70;CCL20;TNFSF13;MX1;ISG15;TNFRSF1B;VAV1;PSMB8;PSMB9;CXCL10;ZEB1;LCK;FSCN1;IL7R
cellular response to type I interferon (GO:0071357)	8/65	6.33481e-06	0.00410073	0	0	9.28017	111.079	RSAD2;MX1;ISG15;IFI35;IFIT1;IFIT3;PSMB8;OASL
type I interferon signaling pathway (GO:0060337)	8/65	6.33481e-06	0.00410073	0	0	9.28017	111.079	RSAD2;MX1;ISG15;IFI35;IFIT1;IFIT3;PSMB8;OASL
regulation of cellular response to growth factor stimulus (GO:0090287)	4/17	0.000107891	0.0456199	0	0	20.1196	183.78	FST;SLIT2;PCSK6;SULF1
bleb assembly (GO:0032060)	3/7	0.000117456	0.0456199	0	0	48.9015	442.531	PMP22;EMP1;MYLK
cellular response to cytokine stimulus (GO:0071345)	19/482	0.000165328	0.0493901	0	0	2.7595	24.0286	CD40;CSF1;CCL20;IFIT1;TNFRSF1B;VAV1;GHR;CXCL10;MT2A;ZEB1;LCK;STAT4;FSCN1;CCL2;TIMP1;LBP;GAS6;GBP1;RBMX
embryonic skeletal system development (GO:0048706)	5/35	0.000178028	0.0493901	0	0	10.925	94.3217	NOG;HOXD4;HOXD3;SULF1;HOXD9
defense response to virus (GO:0051607)	9/133	0.000206735	0.0501849	0	0	4.7989	40.7143	CXCL10;CD40;RSAD2;MX1;NLRC5;ISG15;IFIT1;IFIT3;OASL
response to type I interferon (GO:0034340)	3/9	0.000275567	0.0594612	0	0	32.5977	267.193	MX1;ISG15;IFIT1
regulation of neutrophil chemotaxis (GO:0090022)	4/25	0.000520888	0.0955506	0	0	12.4499	94.1212	CAMK1D;DAPK2;SLIT2;JAM3
protein homooligomerization (GO:0051260)	8/121	0.000541224	0.0955506	0	0	4.6678	35.1097	ALDH1A3;CALHM1;RNF213;MAT1A;AQP2;RBMX;KCNJ2;ASIC1
defense response to symbiont (GO:0140546)	8/124	0.00063676	0.103049	0	0	4.54638	33.4574	CD40;RSAD2;MX1;NLRC5;ISG15;IFIT1;IFIT3;OASL
negative regulation of viral process (GO:0048525)	6/70	0.000692261	0.103413	0	0	6.1552	44.7825	RSAD2;MX1;TRIM14;ISG15;IFIT1;OASL
cellular zinc ion homeostasis (GO:0006882)	4/28	0.000813321	0.106147	0	0	10.892	77.4901	MT2A;LCK;SLC30A1;MT1E
cellular response to tumor necrosis factor (GO:0071356)	10/194	0.000819876	0.106147	0	0	3.59451	25.5439	CD40;CCL20;CD70;TNFSF13;CCL2;TNFRSF14;TNFRSF1B;GBP1;PSMB8;PSMB9
semaphorin-plexin signaling pathway involved in neuron projection guidance (GO:1902285)	3/13	0.000896681	0.108835	0	0	19.5546	137.211	NRP1;PLXNC1;PLXNA4
zinc ion homeostasis (GO:0055069)	4/30	0.00106285	0.115334	0	0	10.0532	68.832	MT2A;LCK;SLC30A1;MT1E
antiviral innate immune response (GO:0140374)	3/14	0.0011284	0.115334	0	0	17.776	120.645	CXCL10;MX1;IFIT1
positive regulation of lymphocyte migration (GO:2000403)	3/14	0.0011284	0.115334	0	0	17.776	120.645	CXCL10;CCL20;TNFRSF14
embryonic skeletal system morphogenesis (GO:0048704)	4/31	0.0012058	0.117083	0	0	9.68032	65.0577	NOG;HOXD4;HOXD3;HOXD9
regulation of alternative mRNA splicing, via spliceosome (GO:0000381)	5/54	0.00136992	0.120926	0	0	6.68231	44.0565	KHDRBS3;NOVA1;CELF4;MBNL3;RBMX
negative regulation of viral genome replication (GO:0045071)	5/54	0.00136992	0.120926	0	0	6.68231	44.0565	RSAD2;MX1;ISG15;IFIT1;OASL
negative regulation of cytokine-mediated signaling pathway (GO:0001960)	5/55	0.00148839	0.125672	0	0	6.54833	42.6301	PALM3;NLRC5;ISG15;SLIT2;GAS6
positive regulation of plasma membrane bounded cell projection assembly (GO:0120034)	6/83	0.00169018	0.136764	0	0	5.11263	32.6335	NRP1;ANLN;CCDC88A;CARMIL2;FSCN1;EPS8L3
tumor necrosis factor-mediated signaling pathway (GO:0033209)	7/116	0.00202614	0.145561	0	0	4.22086	26.1762	CD40;CD70;TNFSF13;TNFRSF14;TNFRSF1B;PSMB8;PSMB9
diaphragm development (GO:0060539)	2/5	0.00224862	0.145561	0	0	43.3267	264.182	BASP1;STRA6
regulation of retinal ganglion cell axon guidance (GO:0090259)	2/5	0.00224862	0.145561	0	0	43.3267	264.182	NRP1;SLIT2
exocyst localization (GO:0051601)	2/5	0.00224862	0.145561	0	0	43.3267	264.182	EXOC3L1;EXOC3L4
hematopoietic stem cell migration (GO:0035701)	2/5	0.00224862	0.145561	0	0	43.3267	264.182	GAS6;JAM3
tryptophan catabolic process to kynurenine (GO:0019441)	2/5	0.00224862	0.145561	0	0	43.3267	264.182	IDO2;IDO1
pulmonary valve development (GO:0003177)	3/18	0.00241795	0.147758	0	0	13.0331	78.5223	SLIT2;TNFRSF1B;STRA6
innate immune response (GO:0045087)	12/302	0.00243473	0.147758	0	0	2.7405	16.4921	CXCL10;NUB1;CD40;LCK;DHX58;MX1;NLRC5;TRIM14;ISG15;LBP;IFIT1;PGLYRP1
anterior/posterior pattern specification (GO:0009952)	5/63	0.00272444	0.154389	0	0	5.64282	33.3236	BASP1;HOXD4;HOXD3;HOXD9;HOXB5
cellular response to copper ion (GO:0071280)	3/19	0.00283916	0.154389	0	0	12.2179	71.6489	MT2A;AQP2;MT1E
regulation of granulocyte chemotaxis (GO:0071622)	3/20	0.00330281	0.154389	0	0	11.4986	65.6915	CAMK1D;CSF1;JAM3
regulation of smooth muscle cell migration (GO:0014910)	3/20	0.00330281	0.154389	0	0	11.4986	65.6915	NRP1;PLAU;SLIT2
regulation of T cell migration (GO:2000404)	3/20	0.00330281	0.154389	0	0	11.4986	65.6915	CXCL10;CCL20;TNFRSF14
cell-cell junction assembly (GO:0007043)	5/66	0.00333833	0.154389	0	0	5.36448	30.5898	GJC1;GJB2;CTNND2;FSCN1;JAM3
glomerular epithelial cell differentiation (GO:0072311)	2/6	0.003339	0.154389	0	0	32.4934	185.28	BASP1;KLF15
renal filtration cell differentiation (GO:0061318)	2/6	0.003339	0.154389	0	0	32.4934	185.28	BASP1;KLF15
retinal ganglion cell axon guidance (GO:0031290)	2/6	0.003339	0.154389	0	0	32.4934	185.28	NRP1;SLIT2
ISG15-protein conjugation (GO:0032020)	2/6	0.003339	0.154389	0	0	32.4934	185.28	HERC5;ISG15
cellular transition metal ion homeostasis (GO:0046916)	6/96	0.00352301	0.157276	0	0	4.37124	24.6907	MT2A;SLC22A17;LCK;CYBRD1;SLC30A1;MT1E
regulation of viral genome replication (GO:0045069)	5/67	0.0035634	0.157276	0	0	5.27769	29.7505	RSAD2;MX1;ISG15;IFIT1;OASL
plasma membrane bounded cell projection assembly (GO:0120031)	11/278	0.00375683	0.158825	0	0	2.72246	15.2027	CCDC88A;NRP1;FSCN1;PMP22;EMP1;PARVB;DZIP1;KIF27;MYLK;AIF1L;ARHGEF6
skeletal system morphogenesis (GO:0048705)	4/42	0.00376208	0.158825	0	0	6.87428	38.3776	RFLNB;HOXD4;HOXD3;HOXD9
negative regulation of type I interferon production (GO:0032480)	4/43	0.00409892	0.166423	0	0	6.69767	36.8173	HERC5;DHX58;NLRC5;ISG15
embryonic organ morphogenesis (GO:0048562)	4/44	0.00445556	0.166423	0	0	6.5299	35.3503	ALDH1A3;HOXD4;HOXD3;HOXD9
lymphocyte chemotaxis (GO:0048247)	4/44	0.00445556	0.166423	0	0	6.5299	35.3503	CXCL10;CCL20;CCL2;GAS6
positive regulation of stress fiber assembly (GO:0051496)	4/44	0.00445556	0.166423	0	0	6.5299	35.3503	NRP1;CCDC88A;CCN2;PPM1E
creatine metabolic process (GO:0006600)	2/7	0.00462762	0.166423	0	0	25.9934	139.733	CKMT1A;CKB
gap junction assembly (GO:0016264)	2/7	0.00462762	0.166423	0	0	25.9934	139.733	GJC1;GJB2
modulation by symbiont of host apoptotic process (GO:0052150)	2/7	0.00462762	0.166423	0	0	25.9934	139.733	RNF213;SERPINB9
positive regulation of respiratory burst (GO:0060267)	2/7	0.00462762	0.166423	0	0	25.9934	139.733	CAMK1D;LBP
response to copper ion (GO:0046688)	3/23	0.00496084	0.175163	0	0	9.77235	51.8539	MT2A;AQP2;MT1E
long-chain fatty-acyl-CoA metabolic process (GO:0035336)	3/24	0.00560628	0.185365	0	0	9.30653	48.2438	DGAT2;ACSL5;FAR2
regulation of BMP signaling pathway (GO:0030510)	5/76	0.00610309	0.185365	0	0	4.60657	23.4887	FST;NOG;PCSK6;SULF1;ELAPOR2
axon extension involved in axon guidance (GO:0048846)	2/8	0.00610823	0.185365	0	0	21.6601	110.426	NRP1;SLIT2
negative regulation by symbiont of host apoptotic process (GO:0033668)	2/8	0.00610823	0.185365	0	0	21.6601	110.426	RNF213;SERPINB9
negative regulation by symbiont of host programmed cell death (GO:0052041)	2/8	0.00610823	0.185365	0	0	21.6601	110.426	RNF213;SERPINB9
negative regulation of glial cell apoptotic process (GO:0034351)	2/8	0.00610823	0.185365	0	0	21.6601	110.426	CCL2;GAS6
neuron projection extension involved in neuron projection guidance (GO:1902284)	2/8	0.00610823	0.185365	0	0	21.6601	110.426	NRP1;SLIT2
positive regulation of extracellular matrix disassembly (GO:0090091)	2/8	0.00610823	0.185365	0	0	21.6601	110.426	CARMIL2;FSCN1
receptor signaling pathway via STAT (GO:0097696)	3/25	0.00629974	0.185365	0	0	8.88305	45.0126	GHR;STAT4;CCL2
cardiac conduction system development (GO:0003161)	3/25	0.00629974	0.185365	0	0	8.88305	45.0126	MSX2;GATA6;MSC
positive regulation of T cell migration (GO:2000406)	3/25	0.00629974	0.185365	0	0	8.88305	45.0126	CXCL10;CCL20;TNFRSF14
cellular response to drug (GO:0035690)	3/26	0.00704211	0.198719	0	0	8.4964	42.1069	PDE4B;GAS6;PPM1E
lamellipodium assembly (GO:0030032)	3/26	0.00704211	0.198719	0	0	8.4964	42.1069	CCDC88A;PARVB;ARHGEF6
positive regulation of actin filament bundle assembly (GO:0032233)	4/51	0.00754895	0.198719	0	0	5.55538	27.1455	NRP1;CCDC88A;CCN2;PPM1E
response to interferon-gamma (GO:0034341)	5/80	0.00756162	0.198719	0	0	4.36	21.2972	CD40;NUB1;CCL20;CCL2;GBP1
regulation of fibroblast apoptotic process (GO:2000269)	2/9	0.00777471	0.198719	0	0	18.5648	90.1671	STK17A;GAS6
response to vitamin (GO:0033273)	2/9	0.00777471	0.198719	0	0	18.5648	90.1671	CYP24A1;ALPL
response to vitamin D (GO:0033280)	2/9	0.00777471	0.198719	0	0	18.5648	90.1671	CYP24A1;ALPL
semaphorin-plexin signaling pathway involved in axon guidance (GO:1902287)	2/9	0.00777471	0.198719	0	0	18.5648	90.1671	PLXNC1;PLXNA4
kynurenine metabolic process (GO:0070189)	2/9	0.00777471	0.198719	0	0	18.5648	90.1671	IDO2;IDO1
positive regulation of toll-like receptor signaling pathway (GO:0034123)	3/27	0.00783418	0.198719	0	0	8.14197	39.4825	RSAD2;IFI35;LBP
sprouting angiogenesis (GO:0002040)	4/52	0.00808187	0.198719	0	0	5.43937	26.2076	NRP1;RNF213;SLIT2;E2F8
protein homotetramerization (GO:0051289)	4/52	0.00808187	0.198719	0	0	5.43937	26.2076	ALDH1A3;MAT1A;AQP2;KCNJ2
response to lipid (GO:0033993)	6/114	0.00808381	0.198719	0	0	3.63935	17.534	PAQR7;CYP24A1;PALM3;GATA6;ALPL;LBP
cellular response to molecule of bacterial origin (GO:0071219)	6/115	0.00842264	0.203822	0	0	3.60578	17.2242	CXCL10;TNIP3;PDE4B;CCL2;LBP;TNFRSF1B
regulation of GTPase activity (GO:0043087)	8/189	0.00864273	0.203822	0	0	2.90403	13.7972	CD40;CCL20;CCL2;PLXNC1;RASGRP2;MAPRE2;PLXNA4;VAV1
regulation of calcium-mediated signaling (GO:0050848)	3/28	0.00867669	0.203822	0	0	7.81589	37.1029	P2RX2;ITPR1;GBP1
positive regulation of cell projection organization (GO:0031346)	6/117	0.00913067	0.203822	0	0	3.54045	16.6264	CAMK2B;CARMIL2;CAMK1D;PLXNC1;SLIT2;PLXNA4
regulation of response to biotic stimulus (GO:0002831)	3/29	0.00957029	0.203822	0	0	7.5149	34.9375	HERC5;DHX58;GATA6
homologous chromosome pairing at meiosis (GO:0007129)	3/29	0.00957029	0.203822	0	0	7.5149	34.9375	SYCP2;RAD21L1;MEIOB
lamellipodium organization (GO:0097581)	3/29	0.00957029	0.203822	0	0	7.5149	34.9375	CCDC88A;PARVB;ARHGEF6
regulation of hair cycle (GO:0042634)	2/10	0.00962109	0.203822	0	0	16.2434	75.4311	EPS8L3;HPSE
indolalkylamine catabolic process (GO:0046218)	2/10	0.00962109	0.203822	0	0	16.2434	75.4311	IDO2;IDO1
smooth muscle tissue development (GO:0048745)	2/10	0.00962109	0.203822	0	0	16.2434	75.4311	MYLK;STRA6
positive regulation of RIG-I signaling pathway (GO:1900246)	2/10	0.00962109	0.203822	0	0	16.2434	75.4311	DHX58;OASL
positive regulation of toll-like receptor 4 signaling pathway (GO:0034145)	2/10	0.00962109	0.203822	0	0	16.2434	75.4311	IFI35;LBP
inorganic cation transmembrane transport (GO:0098662)	10/274	0.00965583	0.203822	0	0	2.49499	11.5772	KCNK6;KCNG3;UCP2;SLC6A12;KCNJ16;SLC30A1;GAS6;KCNJ2;SCN2B;ASIC1
cellular response to interleukin-1 (GO:0071347)	7/155	0.00981054	0.204861	0	0	3.10242	14.3465	CD40;CCL20;CCL2;GBP1;RBMX;PSMB8;PSMB9
response to interleukin-1 (GO:0070555)	5/86	0.0101794	0.209962	0	0	4.0358	18.5138	CD40;CCL20;CCL2;GBP1;RBMX
cellular response to lipopolysaccharide (GO:0071222)	6/120	0.010271	0.209962	0	0	3.44675	15.7807	CXCL10;TNIP3;PDE4B;CCL2;LBP;TNFRSF1B
artery morphogenesis (GO:0048844)	3/30	0.0105156	0.212721	0	0	7.2362	32.9602	NRP1;NOG;STRA6
cellular response to interferon-gamma (GO:0071346)	6/121	0.0106727	0.213674	0	0	3.41661	15.5116	CAMK2B;MT2A;CCL20;CCL2;GBP1;OASL
response to lipopolysaccharide (GO:0032496)	7/159	0.0111837	0.220521	0	0	3.02016	13.5705	CXCL10;TNIP3;PALM3;PDE4B;CCL2;LBP;TNFRSF1B
receptor signaling pathway via JAK-STAT (GO:0007259)	3/31	0.011513	0.220521	0	0	6.97741	31.1491	GHR;STAT4;CCL2
cardiac muscle cell action potential involved in contraction (GO:0086002)	3/31	0.011513	0.220521	0	0	6.97741	31.1491	GJC1;KCNJ2;SCN2B
tryptophan catabolic process (GO:0006569)	2/11	0.0116415	0.220521	0	0	14.4378	64.2943	IDO2;IDO1
tryptophan metabolic process (GO:0006568)	2/11	0.0116415	0.220521	0	0	14.4378	64.2943	IDO2;IDO1
regulation of type I interferon production (GO:0032479)	5/89	0.011696	0.220521	0	0	3.89107	17.3095	HERC5;DHX58;NLRC5;ISG15;DTX4
regulation of mRNA splicing, via spliceosome (GO:0048024)	5/90	0.0122339	0.228444	0	0	3.8451	16.9321	KHDRBS3;NOVA1;CELF4;MBNL3;RBMX
skeletal muscle organ development (GO:0060538)	3/32	0.0125632	0.232359	0	0	6.73647	29.4854	BASP1;MSC;STRA6
response to organic cyclic compound (GO:0014070)	4/60	0.013246	0.237686	0	0	4.66042	20.1519	PAQR7;CYP24A1;CCL2;ALPL
actin filament bundle organization (GO:0061572)	3/33	0.0136664	0.237686	0	0	6.51159	27.9531	RFLNB;FSCN1;AIF1L
negative regulation of cellular process (GO:0048523)	16/566	0.0136917	0.237686	0	0	1.92715	8.26932	CGREF1;FGFBP1;PIWIL4;SUSD2;AVPR2;IFI35;SSTR1;TNFRSF1B;ALOX15B;IFIT3;FABP3;CCN2;APBB1;PLXNC1;SLIT2;PLXNA4
cell differentiation in hindbrain (GO:0021533)	2/12	0.0138303	0.237686	0	0	12.9934	55.6233	NOG;CEND1
fat-soluble vitamin catabolic process (GO:0042363)	2/12	0.0138303	0.237686	0	0	12.9934	55.6233	CYP26A1;CYP24A1
glomerular visceral epithelial cell differentiation (GO:0072112)	2/12	0.0138303	0.237686	0	0	12.9934	55.6233	BASP1;KLF15
sensory perception of taste (GO:0050909)	2/12	0.0138303	0.237686	0	0	12.9934	55.6233	CALHM1;ASIC1
negative regulation of cell division (GO:0051782)	2/12	0.0138303	0.237686	0	0	12.9934	55.6233	SUSD2;E2F8
regulation of lamellipodium assembly (GO:0010591)	3/34	0.014823	0.250316	0	0	6.30122	26.538	CARMIL2;FSCN1;SLIT2
regulation of transmembrane transport (GO:0034762)	3/34	0.014823	0.250316	0	0	6.30122	26.538	CALHM1;KCNJ16;KCNJ2
regulation of ion transmembrane transport (GO:0034765)	3/35	0.0160333	0.266316	0	0	6.10399	25.2283	CALHM1;KCNJ16;KCNJ2
macrophage activation involved in immune response (GO:0002281)	2/13	0.0161819	0.266316	0	0	11.8116	48.7093	IFI35;LBP
positive regulation of ruffle assembly (GO:1900029)	2/13	0.0161819	0.266316	0	0	11.8116	48.7093	CARMIL2;EPS8L3
positive regulation of peptidyl-tyrosine phosphorylation (GO:0050731)	6/134	0.0169496	0.273791	0	0	3.06757	12.508	GHR;NRP1;CD40;GPRC5B;TNFRSF14;GAS6
positive regulation of cytokine-mediated signaling pathway (GO:0001961)	3/36	0.0172976	0.273791	0	0	5.91872	24.0134	CSF1;NLRC5;GAS6
positive regulation of innate immune response (GO:0045089)	3/36	0.0172976	0.273791	0	0	5.91872	24.0134	NLRC5;IFI35;LBP
positive regulation of multicellular organismal process (GO:0051240)	11/345	0.0173269	0.273791	0	0	2.16884	8.7957	HCAR2;GHR;FST;NOG;UCP2;AVPR2;YBX2;LBP;GAS6;PLAAT4;LURAP1
regulation of RNA metabolic process (GO:0051252)	4/65	0.017341	0.273791	0	0	4.27733	17.3432	NOVA1;TNFRSF1B;MBNL3;OASL
positive regulation of calcium ion transport (GO:0051928)	3/37	0.018616	0.288076	0	0	5.74435	22.884	P2RX2;CCL2;MYLK
protein localization to vacuole (GO:0072665)	2/14	0.0186908	0.288076	0	0	10.8267	43.0874	RNF128;GBP1
defense response to protozoan (GO:0042832)	2/14	0.0186908	0.288076	0	0	10.8267	43.0874	BATF2;CD40
cellular response to lipid (GO:0071396)	8/219	0.0195014	0.298202	0	0	2.48731	9.7932	CXCL10;TNIP3;MGST1;PDE4B;CCL2;LBP;SSTR1;TNFRSF1B
ventricular septum development (GO:0003281)	3/38	0.0199886	0.300826	0	0	5.57994	21.832	NOG;SLIT2;STRA6
negative regulation of innate immune response (GO:0045824)	3/38	0.0199886	0.300826	0	0	5.57994	21.832	DHX58;NLRC5;ISG15
interferon-gamma-mediated signaling pathway (GO:0060333)	4/68	0.0201377	0.300826	0	0	4.0762	15.9182	CAMK2B;MT2A;GBP1;OASL
regulation of extracellular matrix disassembly (GO:0010715)	2/15	0.0213518	0.30357	0	0	9.9934	38.4408	CARMIL2;FSCN1
interleukin-27-mediated signaling pathway (GO:0070106)	2/15	0.0213518	0.30357	0	0	9.9934	38.4408	MX1;OASL
synaptonemal complex assembly (GO:0007130)	2/15	0.0213518	0.30357	0	0	9.9934	38.4408	SYCP2;RAD21L1
synaptonemal complex organization (GO:0070193)	2/15	0.0213518	0.30357	0	0	9.9934	38.4408	SYCP2;RAD21L1
positive regulation of pattern recognition receptor signaling pathway (GO:0062208)	2/15	0.0213518	0.30357	0	0	9.9934	38.4408	DHX58;OASL
regulation of dendrite development (GO:0050773)	3/39	0.0214156	0.30357	0	0	5.42467	20.8505	CAMK1D;HECW1;PACSIN1
negative regulation of secretion by cell (GO:1903531)	3/39	0.0214156	0.30357	0	0	5.42467	20.8505	RSAD2;SLC30A1;TNFRSF1B
neutrophil chemotaxis (GO:0030593)	4/70	0.0221476	0.311671	0	0	3.95228	15.0583	CXCL10;CCL20;PDE4B;CCL2
monocarboxylic acid metabolic process (GO:0032787)	6/143	0.0225492	0.31504	0	0	2.86473	10.8632	CYP26A1;ALDH1A3;AASDH;CKMT1A;CKB;PTGR1
protein tetramerization (GO:0051262)	4/71	0.0231968	0.316601	0	0	3.89309	14.6526	ALDH1A3;MAT1A;AQP2;KCNJ2
regulation of endopeptidase activity (GO:0052548)	4/71	0.0231968	0.316601	0	0	3.89309	14.6526	SERPINB9;TIMP1;PSMB8;PSMB9
negative regulation of cell migration (GO:0030336)	6/144	0.0232396	0.316601	0	0	2.84383	10.6982	PIP5KL1;NOG;TIMP1;SLIT2;SULF1;ALOX15B
regulation of cell migration (GO:0030334)	12/408	0.0233131	0.316601	0	0	1.99597	7.50232	CAMK2B;CARMIL2;CSF1;PLAU;PIP5KL1;NOG;PLXNC1;SLIT2;SULF1;ALOX15B;PLXNA4;MYLK
aromatic amino acid family catabolic process (GO:0009074)	2/16	0.0241596	0.317013	0	0	9.27911	34.5468	IDO2;IDO1
regulation of systemic arterial blood pressure by hormone (GO:0001990)	2/16	0.0241596	0.317013	0	0	9.27911	34.5468	ENPEP;AVPR2
negative regulation of type I interferon-mediated signaling pathway (GO:0060339)	2/16	0.0241596	0.317013	0	0	9.27911	34.5468	NLRC5;ISG15
positive regulation of endothelial cell apoptotic process (GO:2000353)	2/16	0.0241596	0.317013	0	0	9.27911	34.5468	CD40;CCL2
positive regulation of isotype switching (GO:0045830)	2/16	0.0241596	0.317013	0	0	9.27911	34.5468	CD40;TNFSF13
regulation of actin filament-based process (GO:0032970)	4/73	0.0253846	0.328646	0	0	3.77986	13.8858	CNN2;CCDC88A;FSCN1;GRHL3
granulocyte chemotaxis (GO:0071621)	4/73	0.0253846	0.328646	0	0	3.77986	13.8858	CXCL10;CCL20;PDE4B;CCL2
regulation of stress fiber assembly (GO:0051492)	4/74	0.0265235	0.341117	0	0	3.72568	13.5232	NRP1;CCDC88A;CCN2;PPM1E
response to tumor necrosis factor (GO:0034612)	5/110	0.0267247	0.341443	0	0	3.10952	11.2632	NUB1;CD40;CCL20;CCL2;GBP1
pulmonary valve morphogenesis (GO:0003184)	2/17	0.0271091	0.341857	0	0	8.66007	31.2445	SLIT2;STRA6
membrane depolarization during cardiac muscle cell action potential (GO:0086012)	2/17	0.0271091	0.341857	0	0	8.66007	31.2445	KCNJ2;SCN2B
cellular divalent inorganic cation homeostasis (GO:0072503)	5/111	0.0276491	0.342225	0	0	3.08003	11.0516	MT2A;CD40;LCK;SLC30A1;MT1E
positive regulation of axonogenesis (GO:0050772)	3/43	0.027667	0.342225	0	0	4.88121	17.5114	PLXNC1;SLIT2;PLXNA4
positive regulation of neuron differentiation (GO:0045666)	3/43	0.027667	0.342225	0	0	4.88121	17.5114	GPRC5B;ZEB1;HOXD3
regulation of endothelial cell apoptotic process (GO:2000351)	3/44	0.0293654	0.349046	0	0	4.76191	16.7997	CD40;CCL2;GAS6
neutrophil migration (GO:1990266)	4/77	0.0301219	0.349046	0	0	3.57202	12.511	CXCL10;CCL20;PDE4B;CCL2
cell migration involved in sprouting angiogenesis (GO:0002042)	2/18	0.0301955	0.349046	0	0	8.1184	28.4149	NRP1;SLIT2
cellular response to zinc ion (GO:0071294)	2/18	0.0301955	0.349046	0	0	8.1184	28.4149	MT2A;MT1E
T cell migration (GO:0072678)	2/18	0.0301955	0.349046	0	0	8.1184	28.4149	CXCL10;CCL20
melanosome transport (GO:0032402)	2/18	0.0301955	0.349046	0	0	8.1184	28.4149	MLPH;RAB27B
pigment granule transport (GO:0051904)	2/18	0.0301955	0.349046	0	0	8.1184	28.4149	MLPH;RAB27B
positive regulation of cell migration involved in sprouting angiogenesis (GO:0090050)	2/18	0.0301955	0.349046	0	0	8.1184	28.4149	FGFBP1;RHOJ
positive regulation of extracellular matrix organization (GO:1903055)	2/18	0.0301955	0.349046	0	0	8.1184	28.4149	CARMIL2;FSCN1
positive regulation of macrophage derived foam cell differentiation (GO:0010744)	2/18	0.0301955	0.349046	0	0	8.1184	28.4149	CSF1;ALOX15B
positive regulation of mRNA splicing, via spliceosome (GO:0048026)	2/18	0.0301955	0.349046	0	0	8.1184	28.4149	CELF4;RBMX
negative regulation of cell motility (GO:2000146)	5/114	0.0305435	0.350979	0	0	2.9948	10.4477	PIP5KL1;NOG;SLIT2;SULF1;ALOX15B
positive regulation of response to biotic stimulus (GO:0002833)	3/45	0.0311177	0.355474	0	0	4.6483	16.1295	DHX58;IFI35;OASL
aspartate family amino acid catabolic process (GO:0009068)	2/19	0.0334139	0.363494	0	0	7.64046	25.9683	MAT1A;AASS
cardiac muscle cell contraction (GO:0086003)	2/19	0.0334139	0.363494	0	0	7.64046	25.9683	KCNJ2;SCN2B
regulation of leukocyte chemotaxis (GO:0002688)	2/19	0.0334139	0.363494	0	0	7.64046	25.9683	CAMK1D;SLIT2
establishment of melanosome localization (GO:0032401)	2/19	0.0334139	0.363494	0	0	7.64046	25.9683	MLPH;RAB27B
regulation of RIG-I signaling pathway (GO:0039535)	2/19	0.0334139	0.363494	0	0	7.64046	25.9683	DHX58;OASL
myeloid cell activation involved in immune response (GO:0002275)	2/19	0.0334139	0.363494	0	0	7.64046	25.9683	IFI35;LBP
piRNA metabolic process (GO:0034587)	2/19	0.0334139	0.363494	0	0	7.64046	25.9683	PIWIL4;HENMT1
positive regulation of neutrophil chemotaxis (GO:0090023)	2/19	0.0334139	0.363494	0	0	7.64046	25.9683	CAMK1D;DAPK2
positive regulation of cytokine production (GO:0001819)	10/335	0.0335044	0.363494	0	0	2.02034	6.86123	CD40;DHX58;PDE4B;TNFRSF14;ISG15;HPSE;LBP;SULF1;ALOX15B;LURAP1
regulation of T cell activation (GO:0050863)	3/47	0.0347835	0.375275	0	0	4.43656	14.9007	LCK;CCL2;TNFRSF1B
substrate adhesion-dependent cell spreading (GO:0034446)	3/48	0.0366963	0.385877	0	0	4.33775	14.3366	NRP1;ATRNL1;PARVB
positive regulation of blood vessel endothelial cell migration (GO:0043536)	3/48	0.0366963	0.385877	0	0	4.33775	14.3366	CD40;FGFBP1;RHOJ
regulation of fibroblast growth factor receptor signaling pathway (GO:0040036)	2/20	0.0367596	0.385877	0	0	7.21562	23.8358	NOG;SULF1
lipopolysaccharide-mediated signaling pathway (GO:0031663)	2/20	0.0367596	0.385877	0	0	7.21562	23.8358	CCL2;LBP
toll-like receptor 4 signaling pathway (GO:0034142)	2/20	0.0367596	0.385877	0	0	7.21562	23.8358	TNIP3;LBP
epidermis development (GO:0008544)	4/83	0.0381445	0.397687	0	0	3.29972	10.7781	GATA6;EMP1;GRHL3;CCN2
regulation of dendritic spine development (GO:0060998)	2/21	0.040228	0.397687	0	0	6.8355	21.9638	CAMK2B;KIF1A
heparan sulfate proteoglycan metabolic process (GO:0030201)	2/21	0.040228	0.397687	0	0	6.8355	21.9638	HPSE;SULF1
melanosome localization (GO:0032400)	2/21	0.040228	0.397687	0	0	6.8355	21.9638	MLPH;RAB27B
negative regulation of reproductive process (GO:2000242)	2/21	0.040228	0.397687	0	0	6.8355	21.9638	TIMP1;SULF1
positive regulation of immune system process (GO:0002684)	2/21	0.040228	0.397687	0	0	6.8355	21.9638	HCAR2;RSAD2
neuron migration (GO:0001764)	3/50	0.0406806	0.397687	0	0	4.15274	13.2971	NRP1;DNAAF4;LRP12
regulation of canonical Wnt signaling pathway (GO:0060828)	8/253	0.0408082	0.397687	0	0	2.13839	6.84044	GPRC5B;IGFBP4;CTNND2;HECW1;NOG;LYPD6;PSMB8;PSMB9
positive regulation of intracellular signal transduction (GO:1902533)	14/546	0.0413111	0.397687	0	0	1.73295	5.52227	CD40;SLC44A2;IFI35;VAV1;PIK3R5;OASL;GPRC5B;LCK;P2RX2;DHX58;TRIM14;HPSE;GAS6;LURAP1
regulation of axonogenesis (GO:0050770)	3/51	0.0427514	0.397687	0	0	4.06602	12.8175	PLXNC1;SLIT2;PLXNA4
cell projection assembly (GO:0030031)	2/22	0.0438146	0.397687	0	0	6.4934	20.31	RHOJ;PARVB
regulation of membrane protein ectodomain proteolysis (GO:0051043)	2/22	0.0438146	0.397687	0	0	6.4934	20.31	TIMP1;TNFRSF1B
fatty-acyl-CoA metabolic process (GO:0035337)	2/22	0.0438146	0.397687	0	0	6.4934	20.31	DGAT2;FAR2
positive regulation of granulocyte chemotaxis (GO:0071624)	2/22	0.0438146	0.397687	0	0	6.4934	20.31	CAMK1D;DAPK2
positive regulation of neutrophil migration (GO:1902624)	2/22	0.0438146	0.397687	0	0	6.4934	20.31	CAMK1D;DAPK2
proteasomal ubiquitin-independent protein catabolic process (GO:0010499)	2/22	0.0438146	0.397687	0	0	6.4934	20.31	PSMB8;PSMB9
negative regulation of growth (GO:0045926)	5/126	0.0439814	0.397687	0	0	2.69614	8.42272	MT2A;APBB1;SLIT2;ALOX15B;MT1E
regulation of release of sequestered calcium ion into cytosol (GO:0051279)	3/52	0.044874	0.397687	0	0	3.98284	12.3623	CXCL10;CLIC2;JPH1
cardiac muscle tissue development (GO:0048738)	3/53	0.0470481	0.397687	0	0	3.90298	11.9298	MSX2;GATA6;MSC
positive regulation of phagocytosis (GO:0050766)	3/53	0.0470481	0.397687	0	0	3.90298	11.9298	CAMK1D;CCL2;GAS6
positive regulation of inflammatory response (GO:0050729)	4/89	0.0472767	0.397687	0	0	3.06586	9.3562	GPRC5B;GPR4;IFI35;LBP
cellular component assembly (GO:0022607)	8/261	0.0474605	0.397687	0	0	2.06992	6.30883	CD40;SYCP2;RAD21L1;RHOJ;FSCN1;PARVB;GAS6;AIF1L
artery development (GO:0060840)	2/23	0.0475149	0.397687	0	0	6.18388	18.8405	NRP1;STRA6
blood vessel endothelial cell migration (GO:0043534)	2/23	0.0475149	0.397687	0	0	6.18388	18.8405	NRP1;SLIT2
cytoskeleton-dependent intracellular transport (GO:0030705)	2/23	0.0475149	0.397687	0	0	6.18388	18.8405	CCDC88A;KIF1A
regulation of mononuclear cell migration (GO:0071675)	2/23	0.0475149	0.397687	0	0	6.18388	18.8405	CSF1;SLIT2
regulation of toll-like receptor 4 signaling pathway (GO:0034143)	2/23	0.0475149	0.397687	0	0	6.18388	18.8405	IFI35;LBP
positive regulation of epithelial cell apoptotic process (GO:1904037)	2/23	0.0475149	0.397687	0	0	6.18388	18.8405	CD40;CCL2
positive regulation of mRNA processing (GO:0050685)	2/23	0.0475149	0.397687	0	0	6.18388	18.8405	CELF4;RBMX
cellular amino acid catabolic process (GO:0009063)	4/90	0.0489066	0.397687	0	0	3.03005	9.14423	MAT1A;IDO2;AASS;IDO1
regulation of response to external stimulus (GO:0032101)	5/130	0.0491358	0.397687	0	0	2.60933	7.86236	HERC5;CASP12;DHX58;GATA6;CNGA1
regulation of cellular amino acid metabolic process (GO:0006521)	3/54	0.0492733	0.397687	0	0	3.82626	11.5185	PPM1K;PSMB8;PSMB9
positive regulation of leukocyte chemotaxis (GO:0002690)	3/54	0.0492733	0.397687	0	0	3.82626	11.5185	CXCL10;CSF1;GAS6
