# Supplementary material for: PALS1-dependent modulations of mRNA profiles in MDCK II cells grown in non-confluent monolayers and three-dimensional cysts
Source: BMC Genom Data. 2024 Nov 29;25:102. doi: 10.1186/s12863-024-01284-0 (PMC11607895; doi:10.1186/s12863-024-01284-0)
Supplement: Supplementary file 25 — Supplementary Material 25 [file 12863_2024_1284_MOESM25_ESM.xlsx]

## Sheet: UP_EnrichR_Reactome_2016_sbst7_
Term	Overlap	P.value	Adjusted.P.value	Old.P.value	Old.Adjusted.P.value	Odds.Ratio	Combined.Score	Genes
The canonical retinoid cycle in rods (twilight vision) Homo sapiens R-HSA-2453902	6/23	8.15511e-06	0.0049583	0	0	15.8556	185.778	RBP4;DHRS9;RDH16;LRAT;MYO7A;RLBP1
SLC-mediated transmembrane transport Homo sapiens R-HSA-425407	17/268	0.00010209	0.0238142	0	0	3.08423	28.343	SLC24A2;SLC12A2;SLC22A3;SLC13A2;SLC15A2;SLC22A2;SLC2A12;SLC40A1;SLC1A4;SLC22A12;SLC7A8;SLCO2B1;SLC9A9;SLC26A4;SLC16A3;SLC38A2;SLC22A11
Degradation of the extracellular matrix Homo sapiens R-HSA-1474228	10/106	0.000118497	0.0238142	0	0	4.70393	42.5265	CAPN13;COL18A1;CAPN14;MMP14;COL16A1;MMP13;LAMB3;CTSK;LAMA3;CTSD
Collagen degradation Homo sapiens R-HSA-1442490	6/39	0.000195573	0.0238142	0	0	8.16134	69.6944	COL18A1;MMP14;COL16A1;MMP13;CTSK;CTSD
Organic cation/anion/zwitterion transport Homo sapiens R-HSA-549132	4/14	0.000195841	0.0238142	0	0	17.8938	152.781	SLC22A12;SLC22A3;SLC22A2;SLC22A11
Extracellular matrix organization Homo sapiens R-HSA-1474244	16/283	0.000583742	0.0591526	0	0	2.72018	20.2546	COL18A1;COL16A1;LAMB3;SERPINE1;LAMA3;FN1;CAPN13;CAPN14;MMP14;COL3A1;BMP2;MMP13;CTSK;ITGA7;ITGA5;CTSD
Visual phototransduction Homo sapiens R-HSA-2187338	8/97	0.00136842	0.0898557	0	0	4.04183	26.6522	RBP4;DHRS9;GRK4;RDH16;GPC3;LRAT;MYO7A;RLBP1
Laminin interactions Homo sapiens R-HSA-3000157	4/23	0.00148055	0.0898557	0	0	9.41347	61.3319	COL18A1;LAMB3;LAMA3;ITGA7
Signaling by NOTCH3 Homo sapiens R-HSA-1980148	3/11	0.00153984	0.0898557	0	0	16.7389	108.402	DLL4;NOTCH3;JAG1
Transport of inorganic cations/anions and amino acids/oligopeptides Homo sapiens R-HSA-425393	8/99	0.00156056	0.0898557	0	0	3.95259	25.5445	SLC24A2;SLC12A2;SLC15A2;SLC7A8;SLC9A9;SLC1A4;SLC26A4;SLC38A2
Transmembrane transport of small molecules Homo sapiens R-HSA-382551	25/594	0.00164501	0.0898557	0	0	2.00567	12.8564	SLC24A2;SLC22A3;ABCB4;SLC22A2;SLC40A1;ATP10B;SLC1A4;SLC22A12;SLCO2B1;SLC16A3;SLC38A2;TRPM4;SLC22A11;SLC12A2;SLC13A2;SLC15A2;TRPA1;SLC2A12;GABRA3;ATP2B4;SLC7A8;SLC9A9;SLC26A4;SGK2;CFTR
Transport of glucose and other sugars, bile salts and organic acids, metal ions and amine compounds Homo sapiens R-HSA-425366	8/101	0.00177347	0.0898557	0	0	3.86719	24.498	SLC22A12;SLC22A3;SLC13A2;SLC22A2;SLC2A12;SLC40A1;SLC16A3;SLC22A11
Reversible hydration of carbon dioxide Homo sapiens R-HSA-1475029	3/12	0.00201969	0.0944595	0	0	14.8782	92.3166	CA12;CA2;CA4
Platelet degranulation Homo sapiens R-HSA-114608	8/105	0.00226779	0.0984871	0	0	3.70696	22.5715	APP;VWF;EGF;RARRES2;SERPINE1;PLEK;FN1;CTSW
Class B/2 (Secretin family receptors) Homo sapiens R-HSA-373080	7/84	0.00254367	0.103103	0	0	4.08085	24.3796	WNT5A;IHH;SCTR;PTH1R;PTHLH;GIP;WNT4
Response to elevated platelet cytosolic Ca2+ Homo sapiens R-HSA-76005	8/110	0.00303094	0.115176	0	0	3.52434	20.4372	APP;VWF;EGF;RARRES2;SERPINE1;PLEK;FN1;CTSW
Receptor-ligand binding initiates the second proteolytic cleavage of Notch receptor Homo sapiens R-HSA-156988	3/14	0.00323392	0.11566	0	0	12.1719	69.7942	DLL4;NOTCH3;JAG1
G alpha (s) signalling events Homo sapiens R-HSA-418555	9/142	0.00430384	0.141107	0	0	3.04292	16.5786	PTGER4;HTR7;GRK5;PDE1A;SCTR;PTH1R;PDE7A;PTHLH;GIP
Organic anion transport Homo sapiens R-HSA-561048	2/5	0.00464166	0.141107	0	0	29.6978	159.557	SLC22A12;SLC22A11
Abacavir transmembrane transport Homo sapiens R-HSA-2161517	2/5	0.00464166	0.141107	0	0	29.6978	159.557	SLC22A3;SLC22A2
Activation of Matrix Metalloproteinases Homo sapiens R-HSA-1592389	4/32	0.00514387	0.148624	0	0	6.38477	33.6474	COL18A1;MMP14;MMP13;CTSK
Axon guidance Homo sapiens R-HSA-422475	21/515	0.00537784	0.148624	0	0	1.92966	10.0834	RET;ROBO3;DUSP2;SEMA7A;EPHA6;VWF;UNC5B;EGF;RASGRF2;FN1;FGF1;ANK1;RASGRP1;RGMA;RASA3;SLIT1;PAK6;NRTN;SLIT3;ITGA5;SPTBN2
Assembly of collagen fibrils and other multimeric structures Homo sapiens R-HSA-2022090	5/54	0.00663846	0.173816	0	0	4.56609	22.8984	COL18A1;COL3A1;MMP13;LAMB3;LAMA3
Fibronectin matrix formation Homo sapiens R-HSA-1566977	2/6	0.00686117	0.173816	0	0	22.2722	110.957	FN1;ITGA5
Binding of TCF/LEF:CTNNB1 to target gene promoters Homo sapiens R-HSA-4411364	2/7	0.0094661	0.191796	0	0	17.8169	83.0272	TCF7L1;AXIN2
Anchoring fibril formation Homo sapiens R-HSA-2214320	2/7	0.0094661	0.191796	0	0	17.8169	83.0272	LAMB3;LAMA3
Defective HLCS causes multiple carboxylase deficiency Homo sapiens R-HSA-3371599	2/7	0.0094661	0.191796	0	0	17.8169	83.0272	PC;ACACB
Defects in biotin (Btn) metabolism Homo sapiens R-HSA-3323169	2/7	0.0094661	0.191796	0	0	17.8169	83.0272	PC;ACACB
Signaling by NOTCH1 t(7;9)(NOTCH1:M1580 K2555) Translocation Mutant Homo sapiens R-HSA-2660825	2/7	0.0094661	0.191796	0	0	17.8169	83.0272	DLL4;JAG1
Constitutive Signaling by NOTCH1 t(7;9)(NOTCH1:M1580 K2555) Translocation Mutant Homo sapiens R-HSA-2660826	2/7	0.0094661	0.191796	0	0	17.8169	83.0272	DLL4;JAG1
Collagen formation Homo sapiens R-HSA-1474290	6/85	0.0112435	0.191796	0	0	3.40113	15.2642	COL18A1;COL3A1;COL16A1;MMP13;LAMB3;LAMA3
RA biosynthesis pathway Homo sapiens R-HSA-5365859	3/22	0.0120096	0.191796	0	0	7.04398	31.1488	ADH4;DHRS9;RDH16
Erythrocytes take up oxygen and release carbon dioxide Homo sapiens R-HSA-1247673	2/8	0.0124385	0.191796	0	0	14.8466	65.1316	CA2;CA4
BH3-only proteins associate with and inactivate anti-apoptotic BCL-2 members Homo sapiens R-HSA-111453	2/8	0.0124385	0.191796	0	0	14.8466	65.1316	PMAIP1;BMF
Interleukin-3, 5 and GM-CSF signaling Homo sapiens R-HSA-512988	12/261	0.0134801	0.191796	0	0	2.16924	9.34191	RET;DUSP2;VWF;RASA3;EGF;RASGRF2;FN1;BLNK;NRTN;FGF1;RASGRP1;SPTBN2
Netrin-1 signaling Homo sapiens R-HSA-373752	4/42	0.0134802	0.191796	0	0	4.70216	20.25	UNC5B;SLIT1;SLIT3;RGMA
O-linked glycosylation of mucins Homo sapiens R-HSA-913709	5/66	0.0151536	0.191796	0	0	3.66559	15.357	GALNT12;GALNT6;ST6GALNAC2;GALNT16;GALNT10
GRB2 events in EGFR signaling Homo sapiens R-HSA-179812	11/235	0.0155769	0.191796	0	0	2.20811	9.19007	RET;DUSP2;VWF;RASA3;EGF;RASGRF2;FN1;NRTN;FGF1;RASGRP1;SPTBN2
SHC1 events in EGFR signaling Homo sapiens R-HSA-180336	11/235	0.0155769	0.191796	0	0	2.20811	9.19007	RET;DUSP2;VWF;RASA3;EGF;RASGRF2;FN1;NRTN;FGF1;RASGRP1;SPTBN2
SOS-mediated signalling Homo sapiens R-HSA-112412	11/235	0.0155769	0.191796	0	0	2.20811	9.19007	RET;DUSP2;VWF;RASA3;EGF;RASGRF2;FN1;NRTN;FGF1;RASGRP1;SPTBN2
SHC1 events in ERBB4 signaling Homo sapiens R-HSA-1250347	11/235	0.0155769	0.191796	0	0	2.20811	9.19007	RET;DUSP2;VWF;RASA3;EGF;RASGRF2;FN1;NRTN;FGF1;RASGRP1;SPTBN2
RAF/MAP kinase cascade Homo sapiens R-HSA-5673001	11/235	0.0155769	0.191796	0	0	2.20811	9.19007	RET;DUSP2;VWF;RASA3;EGF;RASGRF2;FN1;NRTN;FGF1;RASGRP1;SPTBN2
Organic cation transport Homo sapiens R-HSA-549127	2/9	0.0157609	0.191796	0	0	12.725	52.8117	SLC22A3;SLC22A2
Retinoid cycle disease events Homo sapiens R-HSA-2453864	2/9	0.0157609	0.191796	0	0	12.725	52.8117	RBP4;RLBP1
Diseases associated with visual transduction Homo sapiens R-HSA-2474795	2/9	0.0157609	0.191796	0	0	12.725	52.8117	RBP4;RLBP1
Type I hemidesmosome assembly Homo sapiens R-HSA-446107	2/9	0.0157609	0.191796	0	0	12.725	52.8117	LAMB3;LAMA3
FRS-mediated FGFR2 signaling Homo sapiens R-HSA-5654700	11/236	0.0160273	0.191796	0	0	2.19818	9.0861	RET;DUSP2;VWF;RASA3;EGF;RASGRF2;FN1;NRTN;FGF1;RASGRP1;SPTBN2
FRS-mediated FGFR4 signaling Homo sapiens R-HSA-5654712	11/236	0.0160273	0.191796	0	0	2.19818	9.0861	RET;DUSP2;VWF;RASA3;EGF;RASGRF2;FN1;NRTN;FGF1;RASGRP1;SPTBN2
FRS-mediated FGFR3 signaling Homo sapiens R-HSA-5654706	11/236	0.0160273	0.191796	0	0	2.19818	9.0861	RET;DUSP2;VWF;RASA3;EGF;RASGRF2;FN1;NRTN;FGF1;RASGRP1;SPTBN2
FRS-mediated FGFR1 signaling Homo sapiens R-HSA-5654693	11/236	0.0160273	0.191796	0	0	2.19818	9.0861	RET;DUSP2;VWF;RASA3;EGF;RASGRF2;FN1;NRTN;FGF1;RASGRP1;SPTBN2
Integrin cell surface interactions Homo sapiens R-HSA-216083	5/67	0.0160881	0.191796	0	0	3.60628	14.8928	COL18A1;COL16A1;FN1;ITGA7;ITGA5
ARMS-mediated activation Homo sapiens R-HSA-170984	11/239	0.0174371	0.193943	0	0	2.16892	8.7823	RET;DUSP2;VWF;RASA3;EGF;RASGRF2;FN1;NRTN;FGF1;RASGRP1;SPTBN2
Signalling to p38 via RIT and RIN Homo sapiens R-HSA-187706	11/239	0.0174371	0.193943	0	0	2.16892	8.7823	RET;DUSP2;VWF;RASA3;EGF;RASGRF2;FN1;NRTN;FGF1;RASGRP1;SPTBN2
Frs2-mediated activation Homo sapiens R-HSA-170968	11/240	0.0179269	0.193943	0	0	2.15934	8.68367	RET;DUSP2;VWF;RASA3;EGF;RASGRF2;FN1;NRTN;FGF1;RASGRP1;SPTBN2
MAPK1/MAPK3 signaling Homo sapiens R-HSA-5684996	11/241	0.018427	0.193943	0	0	2.14984	8.58632	RET;DUSP2;VWF;RASA3;EGF;RASGRF2;FN1;NRTN;FGF1;RASGRP1;SPTBN2
Prolonged ERK activation events Homo sapiens R-HSA-169893	11/242	0.0189373	0.193943	0	0	2.14042	8.49024	RET;DUSP2;VWF;RASA3;EGF;RASGRF2;FN1;NRTN;FGF1;RASGRP1;SPTBN2
WNT ligand biogenesis and trafficking Homo sapiens R-HSA-3238698	3/26	0.0190052	0.193943	0	0	5.81775	23.056	WNT5B;WNT5A;WNT4
Phase 2 - plateau phase Homo sapiens R-HSA-5576893	3/26	0.0190052	0.193943	0	0	5.81775	23.056	CACNA2D3;CACNG1;CACNG4
Transmission across Chemical Synapses Homo sapiens R-HSA-112315	10/211	0.01903	0.193943	0	0	2.23453	8.85265	GABBR2;SLC22A2;RASGRF2;GABRA3;CACNA2D3;KCNJ15;GLUL;SYN2;SLC38A2;CACNG4
Abacavir transport and metabolism Homo sapiens R-HSA-2161522	2/10	0.0194165	0.193943	0	0	11.1338	43.8855	SLC22A3;SLC22A2
Signaling by Leptin Homo sapiens R-HSA-2586552	11/243	0.0194581	0.193943	0	0	2.13108	8.39539	RET;DUSP2;VWF;RASA3;EGF;RASGRF2;FN1;NRTN;FGF1;RASGRP1;SPTBN2
Interleukin receptor SHC signaling Homo sapiens R-HSA-912526	11/245	0.0205313	0.197217	0	0	2.11265	8.20935	RET;DUSP2;VWF;RASA3;EGF;RASGRF2;FN1;NRTN;FGF1;RASGRP1;SPTBN2
Integrin alphaIIb beta3 signaling Homo sapiens R-HSA-354192	3/27	0.0210387	0.197217	0	0	5.57506	21.5275	VWF;FN1;RASGRP1
Phase 1 - inactivation of fast Na+ channels Homo sapiens R-HSA-5576894	3/27	0.0210387	0.197217	0	0	5.57506	21.5275	CACNA2D3;CACNG1;CACNG4
Signalling to RAS Homo sapiens R-HSA-167044	11/246	0.021084	0.197217	0	0	2.10355	8.11812	RET;DUSP2;VWF;RASA3;EGF;RASGRF2;FN1;NRTN;FGF1;RASGRP1;SPTBN2
VEGFR2 mediated cell proliferation Homo sapiens R-HSA-5218921	11/248	0.0222222	0.204713	0	0	2.08559	7.93913	RET;DUSP2;VWF;RASA3;EGF;RASGRF2;FN1;NRTN;FGF1;RASGRP1;SPTBN2
Amino acid and oligopeptide SLC transporters Homo sapiens R-HSA-425374	4/49	0.0226411	0.20546	0	0	3.96929	15.0356	SLC15A2;SLC7A8;SLC1A4;SLC38A2
Biotin transport and metabolism Homo sapiens R-HSA-196780	2/11	0.0233891	0.206095	0	0	9.89623	37.1652	PC;ACACB
Signaling by NOTCH4 Homo sapiens R-HSA-1980150	2/11	0.0233891	0.206095	0	0	9.89623	37.1652	DLL4;JAG1
Interleukin-2 signaling Homo sapiens R-HSA-451927	11/252	0.0246326	0.213952	0	0	2.05055	7.59457	RET;DUSP2;VWF;RASA3;EGF;RASGRF2;FN1;NRTN;FGF1;RASGRP1;SPTBN2
Signalling to ERKs Homo sapiens R-HSA-187687	11/253	0.0252639	0.216344	0	0	2.04197	7.51113	RET;DUSP2;VWF;RASA3;EGF;RASGRF2;FN1;NRTN;FGF1;RASGRP1;SPTBN2
Erythrocytes take up carbon dioxide and release oxygen Homo sapiens R-HSA-1237044	2/12	0.0276629	0.220874	0	0	8.90615	31.9523	CA2;CA4
O2/CO2 exchange in erythrocytes Homo sapiens R-HSA-1480926	2/12	0.0276629	0.220874	0	0	8.90615	31.9523	CA2;CA4
Serotonin receptors Homo sapiens R-HSA-390666	2/12	0.0276629	0.220874	0	0	8.90615	31.9523	HTR7;HTR1D
The NLRP3 inflammasome Homo sapiens R-HSA-844456	2/12	0.0276629	0.220874	0	0	8.90615	31.9523	APP;TXNIP
Signaling by Interleukins Homo sapiens R-HSA-449147	15/392	0.0281416	0.220874	0	0	1.79157	6.39682	RET;DUSP2;VWF;IL1R1;EGF;RASGRF2;FN1;FGF1;RASGRP1;IL1A;RASA3;BLNK;NRTN;CRLF1;SPTBN2
Signaling by SCF-KIT Homo sapiens R-HSA-1433557	13/325	0.0289395	0.220874	0	0	1.87373	6.6378	RET;CD86;PTPRU;DUSP2;VWF;EGF;RASGRF2;FN1;FGF1;RASGRP1;RASA3;NRTN;SPTBN2
Amino acid transport across the plasma membrane Homo sapiens R-HSA-352230	3/31	0.0303167	0.220874	0	0	4.77764	16.7029	SLC7A8;SLC1A4;SLC38A2
Gastrin-CREB signalling pathway via PKC and MAPK Homo sapiens R-HSA-881907	16/432	0.0309807	0.220874	0	0	1.7324	6.01903	RET;APP;DUSP2;NMB;VWF;EGF;RASGRF2;FN1;FGF1;RASGRP1;RGS2;HRH1;GRK5;RASA3;NRTN;SPTBN2
Downstream signaling of activated FGFR2 Homo sapiens R-HSA-5654696	13/329	0.0314961	0.220874	0	0	1.84963	6.39583	RET;CD86;DUSP2;VWF;EGF;PDE1A;RASGRF2;FN1;FGF1;RASGRP1;RASA3;NRTN;SPTBN2
Downstream signaling of activated FGFR4 Homo sapiens R-HSA-5654716	13/329	0.0314961	0.220874	0	0	1.84963	6.39583	RET;CD86;DUSP2;VWF;EGF;PDE1A;RASGRF2;FN1;FGF1;RASGRP1;RASA3;NRTN;SPTBN2
Downstream signaling of activated FGFR3 Homo sapiens R-HSA-5654708	13/329	0.0314961	0.220874	0	0	1.84963	6.39583	RET;CD86;DUSP2;VWF;EGF;PDE1A;RASGRF2;FN1;FGF1;RASGRP1;RASA3;NRTN;SPTBN2
Signaling by PDGF Homo sapiens R-HSA-186797	14/364	0.0319808	0.220874	0	0	1.79944	6.19478	RET;CD86;DUSP2;VWF;EGF;PDE1A;RASGRF2;FN1;FGF1;RASGRP1;RASA3;PDGFD;NRTN;SPTBN2
Synthesis, secretion, and inactivation of Glucose-dependent Insulinotropic Polypeptide (GIP) Homo sapiens R-HSA-400511	2/13	0.032223	0.220874	0	0	8.09609	27.8107	PAX6;GIP
Depolarization of the Presynaptic Terminal Triggers the Opening of Calcium Channels Homo sapiens R-HSA-112308	2/13	0.032223	0.220874	0	0	8.09609	27.8107	CACNA2D3;CACNG4
NICD traffics to nucleus Homo sapiens R-HSA-157052	2/13	0.032223	0.220874	0	0	8.09609	27.8107	NOTCH3;KAT2B
Notch-HLH transcription pathway Homo sapiens R-HSA-350054	2/13	0.032223	0.220874	0	0	8.09609	27.8107	NOTCH3;KAT2B
Peptide hormone metabolism Homo sapiens R-HSA-2980736	5/81	0.0333476	0.220874	0	0	2.93985	9.99777	ACE2;PAX6;INHBB;CTSD;GIP
Signaling by FGFR4 Homo sapiens R-HSA-5654743	13/332	0.0335182	0.220874	0	0	1.83195	6.2207	RET;CD86;DUSP2;VWF;EGF;PDE1A;RASGRF2;FN1;FGF1;RASGRP1;RASA3;NRTN;SPTBN2
Downstream signaling of activated FGFR1 Homo sapiens R-HSA-5654687	13/332	0.0335182	0.220874	0	0	1.83195	6.2207	RET;CD86;DUSP2;VWF;EGF;PDE1A;RASGRF2;FN1;FGF1;RASGRP1;RASA3;NRTN;SPTBN2
Signaling by FGFR3 Homo sapiens R-HSA-5654741	13/333	0.0342126	0.220874	0	0	1.82613	6.16349	RET;CD86;DUSP2;VWF;EGF;PDE1A;RASGRF2;FN1;FGF1;RASGRP1;RASA3;NRTN;SPTBN2
NCAM signaling for neurite out-growth Homo sapiens R-HSA-375165	11/266	0.03457	0.220874	0	0	1.93656	6.51608	RET;DUSP2;VWF;RASA3;EGF;RASGRF2;FN1;NRTN;FGF1;RASGRP1;SPTBN2
O-linked glycosylation Homo sapiens R-HSA-5173105	6/110	0.0350331	0.220874	0	0	2.58024	8.64757	GALNT12;GALNT6;ST6GALNAC2;GALNT16;ADAMTS12;GALNT10
Neuronal System Homo sapiens R-HSA-112316	12/301	0.035708	0.220874	0	0	1.86512	6.21531	KCNG1;HCN4;GABBR2;SLC22A2;RASGRF2;GABRA3;CACNA2D3;KCNJ15;GLUL;SYN2;SLC38A2;CACNG4
Signaling by FGFR1 Homo sapiens R-HSA-5654736	13/336	0.0363576	0.220874	0	0	1.80889	5.99529	RET;CD86;DUSP2;VWF;EGF;PDE1A;RASGRF2;FN1;FGF1;RASGRP1;RASA3;NRTN;SPTBN2
Constitutive Signaling by NOTCH1 HD+PEST Domain Mutants Homo sapiens R-HSA-2894862	4/57	0.036852	0.220874	0	0	3.36877	11.1198	DLL4;KAT2B;HEYL;JAG1
Signaling by NOTCH1 in Cancer Homo sapiens R-HSA-2644603	4/57	0.036852	0.220874	0	0	3.36877	11.1198	DLL4;KAT2B;HEYL;JAG1
Signaling by NOTCH1 PEST Domain Mutants in Cancer Homo sapiens R-HSA-2644602	4/57	0.036852	0.220874	0	0	3.36877	11.1198	DLL4;KAT2B;HEYL;JAG1
Constitutive Signaling by NOTCH1 PEST Domain Mutants Homo sapiens R-HSA-2644606	4/57	0.036852	0.220874	0	0	3.36877	11.1198	DLL4;KAT2B;HEYL;JAG1
Signaling by NOTCH1 HD+PEST Domain Mutants in Cancer Homo sapiens R-HSA-2894858	4/57	0.036852	0.220874	0	0	3.36877	11.1198	DLL4;KAT2B;HEYL;JAG1
Bile salt and organic anion SLC transporters Homo sapiens R-HSA-425471	2/14	0.0370545	0.220874	0	0	7.42103	24.455	SLC13A2;SLC16A3
Repression of WNT target genes Homo sapiens R-HSA-4641265	2/14	0.0370545	0.220874	0	0	7.42103	24.455	TCF7L1;AXIN2
Hemostasis Homo sapiens R-HSA-109582	19/552	0.0380081	0.224358	0	0	1.60717	5.25537	APP;DOCK3;VWF;EGF;PDE1A;RARRES2;DOCK8;SERPINE1;PLEK;FN1;ATP2B4;CTSW;MERTK;RASGRP1;P2RX6;EHD3;SLC7A8;ITGA5;SLC16A3
Downstream signal transduction Homo sapiens R-HSA-186763	13/341	0.0401434	0.234685	0	0	1.78085	5.72597	RET;CD86;DUSP2;VWF;EGF;PDE1A;RASGRF2;FN1;FGF1;RASGRP1;RASA3;NRTN;SPTBN2
Negative regulation of TCF-dependent signaling by WNT ligand antagonists Homo sapiens R-HSA-3772470	2/15	0.0421434	0.235075	0	0	6.84983	21.6912	WNT5A;WNT4
GRB2:SOS provides linkage to MAPK signaling for Integrins Homo sapiens R-HSA-354194	2/15	0.0421434	0.235075	0	0	6.84983	21.6912	VWF;FN1
p130Cas linkage to MAPK signaling for integrins Homo sapiens R-HSA-372708	2/15	0.0421434	0.235075	0	0	6.84983	21.6912	VWF;FN1
Constitutive Signaling by NOTCH1 HD Domain Mutants Homo sapiens R-HSA-2691232	2/15	0.0421434	0.235075	0	0	6.84983	21.6912	DLL4;JAG1
Signaling by NOTCH1 HD Domain Mutants in Cancer Homo sapiens R-HSA-2691230	2/15	0.0421434	0.235075	0	0	6.84983	21.6912	DLL4;JAG1
DAP12 signaling Homo sapiens R-HSA-2424491	13/344	0.0425443	0.235154	0	0	1.76444	5.57069	RET;CD86;DUSP2;VWF;EGF;PDE1A;RASGRF2;FN1;FGF1;RASGRP1;RASA3;NRTN;SPTBN2
Developmental Biology Homo sapiens R-HSA-1266738	25/786	0.0434238	0.237853	0	0	1.48448	4.65643	RET;ROBO3;SEMA7A;RASGRF2;FGF1;RASGRP1;HNF4A;SLIT1;PAK6;NRTN;SLIT3;CACNG4;SPTBN2;DUSP2;EPHA6;VWF;UNC5B;EGF;FN1;GDF1;PAX6;ANK1;RGMA;RASA3;ITGA5
Metabolism of vitamins and cofactors Homo sapiens R-HSA-196854	7/148	0.0459876	0.249647	0	0	2.22123	6.84002	RBP4;PC;MOCOS;GPC3;ACP5;LRAT;ACACB
Rap1 signalling Homo sapiens R-HSA-392517	2/16	0.047476	0.251726	0	0	6.36023	19.383	RAP1GAP2;RASGRP1
Metabolism of Angiotensinogen to Angiotensins Homo sapiens R-HSA-2022377	2/16	0.047476	0.251726	0	0	6.36023	19.383	ACE2;CTSD
Platelet Aggregation (Plug Formation) Homo sapiens R-HSA-76009	3/37	0.0476126	0.251726	0	0	3.93332	11.9756	VWF;FN1;RASGRP1
