# Supplementary material for: PALS1-dependent modulations of mRNA profiles in MDCK II cells grown in non-confluent monolayers and three-dimensional cysts
Source: BMC Genom Data. 2024 Nov 29;25:102. doi: 10.1186/s12863-024-01284-0 (PMC11607895; doi:10.1186/s12863-024-01284-0)
Supplement: Supplementary file 27 — Supplementary Material 27 [file 12863_2024_1284_MOESM27_ESM.xlsx]

## Sheet: DN_EnrichR_Reactome_2016_sbst7_
Term	Overlap	P.value	Adjusted.P.value	Old.P.value	Old.Adjusted.P.value	Odds.Ratio	Combined.Score	Genes
Interferon Signaling Homo sapiens R-HSA-913531	14/196	2.00241e-06	0.00109732	0	0	5.15808	67.6799	CAMK2B;EIF4E3;RSAD2;MX1;ISG15;IFI35;IFIT1;IFIT3;PSMB8;OASL;HERC5;MT2A;TRIM14;GBP1
Interferon alpha/beta signaling Homo sapiens R-HSA-909733	8/68	8.91759e-06	0.00193481	0	0	8.81481	102.494	RSAD2;MX1;ISG15;IFI35;IFIT1;IFIT3;PSMB8;OASL
Cytokine Signaling in Immune system Homo sapiens R-HSA-1280215	25/620	1.0592e-05	0.00193481	0	0	2.86615	32.8329	CAMK2B;CD40;EIF4E3;IFI35;IFIT1;IFIT3;OASL;HERC5;GHR;MT2A;TNFRSF14;GBP1;RSAD2;CD70;TNFSF13;MX1;GFRA1;ISG15;TNFRSF1B;VAV1;PSMB8;PSMB9;LCK;TRIM14;IL7R
Creatine metabolism Homo sapiens R-HSA-71288	3/10	0.000389229	0.0485338	0	0	27.9395	219.362	CKMT1A;SLC6A12;CKB
TNFs bind their physiological receptors Homo sapiens R-HSA-5669034	4/24	0.000442827	0.0485338	0	0	13.0731	100.955	CD70;TNFSF13;TNFRSF14;TNFRSF1B
TNFR2 non-canonical NF-kB pathway Homo sapiens R-HSA-5668541	7/95	0.000629275	0.0574738	0	0	5.23372	38.5774	CD40;CD70;TNFSF13;TNFRSF14;TNFRSF1B;PSMB8;PSMB9
Vitamins Homo sapiens R-HSA-211916	2/6	0.003339	0.228721	0	0	32.4934	185.28	CYP26A1;CYP24A1
Synthesis of 15-eicosatetraenoic acid derivatives Homo sapiens R-HSA-2142770	2/6	0.003339	0.228721	0	0	32.4934	185.28	GPX2;ALOX15B
ISG15 antiviral mechanism Homo sapiens R-HSA-1169408	5/72	0.00485465	0.266035	0	0	4.88259	26.0135	HERC5;EIF4E3;MX1;ISG15;IFIT1
Antiviral mechanism by IFN-stimulated genes Homo sapiens R-HSA-1169410	5/72	0.00485465	0.266035	0	0	4.88259	26.0135	HERC5;EIF4E3;MX1;ISG15;IFIT1
Regulation of cytoskeletal remodeling and cell spreading by IPP complex components Homo sapiens R-HSA-446388	2/8	0.00610823	0.304301	0	0	21.6601	110.426	PARVB;ARHGEF6
Arachidonic acid metabolism Homo sapiens R-HSA-2142753	4/53	0.00863888	0.369228	0	0	5.32809	25.3163	GPX2;TBXAS1;PTGR1;ALOX15B
Metabolism of polyamines Homo sapiens R-HSA-351202	5/84	0.00924681	0.369228	0	0	4.1384	19.3821	CKMT1A;SLC6A12;CKB;PSMB8;PSMB9
Muscle contraction Homo sapiens R-HSA-397014	8/196	0.0106214	0.369228	0	0	2.7949	12.7025	TMOD1;CAMK2B;KCNK6;ITPR1;CLIC2;KCNJ2;MYLK;SCN2B
Tryptophan catabolism Homo sapiens R-HSA-71240	2/11	0.0116415	0.369228	0	0	14.4378	64.2943	IDO2;IDO1
Response to metal ions Homo sapiens R-HSA-5660526	2/11	0.0116415	0.369228	0	0	14.4378	64.2943	MT2A;MT1E
Metallothioneins bind metals Homo sapiens R-HSA-5661231	2/11	0.0116415	0.369228	0	0	14.4378	64.2943	MT2A;MT1E
Immune System Homo sapiens R-HSA-168256	35/1547	0.0123647	0.369228	0	0	1.5589	6.8481	CAMK2B;CD40;EIF4E3;C1R;ITPR1;NLRC5;IFI35;IFIT1;DTX4;RASGRP2;IFIT3;OASL;HERC5;GHR;MT2A;PSTPIP1;RNF213;DHX58;TNFRSF14;LBP;CTSE;GBP1;RSAD2;CD70;TNFSF13;MX1;GFRA1;ISG15;TNFRSF1B;VAV1;PSMB8;PSMB9;LCK;TRIM14;IL7R
CD28 dependent Vav1 pathway Homo sapiens R-HSA-389359	2/12	0.0138303	0.369228	0	0	12.9934	55.6233	LCK;VAV1
Interferon gamma signaling Homo sapiens R-HSA-877300	5/93	0.0139476	0.369228	0	0	3.71345	15.8655	CAMK2B;MT2A;TRIM14;GBP1;OASL
Metabolism of amino acids and derivatives Homo sapiens R-HSA-71291	11/335	0.0142325	0.369228	0	0	2.23693	9.51193	CKMT1A;SLC6A12;TDH;CKB;MAT1A;PPM1K;IDO2;AASS;PSMB8;IDO1;PSMB9
Negative regulators of RIG-I/MDA5 signaling Homo sapiens R-HSA-936440	3/34	0.014823	0.369228	0	0	6.30122	26.538	HERC5;NLRC5;ISG15
Cardiac conduction Homo sapiens R-HSA-5576891	6/135	0.0175187	0.409703	0	0	3.04363	12.3099	CAMK2B;KCNK6;ITPR1;CLIC2;KCNJ2;SCN2B
SEMA3A-Plexin repulsion signaling by inhibiting Integrin adhesion Homo sapiens R-HSA-399955	2/14	0.0186908	0.409703	0	0	10.8267	43.0874	NRP1;PLXNA4
Synthesis of Prostaglandins (PG) and Thromboxanes (TX) Homo sapiens R-HSA-2162123	2/14	0.0186908	0.409703	0	0	10.8267	43.0874	TBXAS1;PTGR1
Elevation of cytosolic Ca2+ levels Homo sapiens R-HSA-139853	2/15	0.0213518	0.446303	0	0	9.9934	38.4408	P2RX2;ITPR1
Cell-extracellular matrix interactions Homo sapiens R-HSA-446353	2/16	0.0241596	0.446303	0	0	9.27911	34.5468	PARVB;ARHGEF6
CRMPs in Sema3A signaling Homo sapiens R-HSA-399956	2/16	0.0241596	0.446303	0	0	9.27911	34.5468	NRP1;PLXNA4
Sema3A PAK dependent Axon repulsion Homo sapiens R-HSA-399954	2/16	0.0241596	0.446303	0	0	9.27911	34.5468	NRP1;PLXNA4
Histidine, lysine, phenylalanine, tyrosine, proline and tryptophan catabolism Homo sapiens R-HSA-6788656	3/41	0.0244327	0.446303	0	0	5.13864	19.0738	IDO2;AASS;IDO1
RIG-I/MDA5 mediated induction of IFN-alpha/beta pathways Homo sapiens R-HSA-168928	4/79	0.0326732	0.538554	0	0	3.47641	11.8935	HERC5;DHX58;NLRC5;ISG15
Other semaphorin interactions Homo sapiens R-HSA-416700	2/19	0.0334139	0.538554	0	0	7.64046	25.9683	PLXNC1;PLXNA4
Gap junction assembly Homo sapiens R-HSA-190861	2/19	0.0334139	0.538554	0	0	7.64046	25.9683	GJC1;GJB2
Phase 4 - resting membrane potential Homo sapiens R-HSA-5576886	2/19	0.0334139	0.538554	0	0	7.64046	25.9683	KCNK6;KCNJ2
Ion homeostasis Homo sapiens R-HSA-5578775	3/51	0.0427514	0.595009	0	0	4.06602	12.8175	CAMK2B;ITPR1;CLIC2
RA biosynthesis pathway Homo sapiens R-HSA-5365859	2/22	0.0438146	0.595009	0	0	6.4934	20.31	CYP26A1;ALDH1A3
GPVI-mediated activation cascade Homo sapiens R-HSA-114604	3/53	0.0470481	0.595009	0	0	3.90298	11.9298	LCK;VAV1;PIK3R5
