# Supplementary material for: PALS1-dependent modulations of mRNA profiles in MDCK II cells grown in non-confluent monolayers and three-dimensional cysts
Source: BMC Genom Data. 2024 Nov 29;25:102. doi: 10.1186/s12863-024-01284-0 (PMC11607895; doi:10.1186/s12863-024-01284-0)
Supplement: Supplementary file 30 — Supplementary Material 30 [file 12863_2024_1284_MOESM30_ESM.xlsx]

## Sheet: UP_EnrichR_KEGG_2021_Human_sbst
Term	Overlap	P.value	Adjusted.P.value	Old.P.value	Old.Adjusted.P.value	Odds.Ratio	Combined.Score	Genes
Breast cancer	12/147	0.000104197	0.0247989	0	0	4.02466	36.903	SHC4;DLL4;NOTCH3;HEYL;TCF7L1;JAG1;WNT5B;EGF;WNT5A;AXIN2;FGF1;WNT4
Axon guidance	13/182	0.000208797	0.0248469	0	0	3.4849	29.5316	ROBO3;SEMA7A;EPHA6;WNT5B;UNC5B;WNT5A;NFATC2;CXCR4;RGMA;SLIT1;PAK6;SLIT3;WNT4
Human papillomavirus infection	18/331	0.000431414	0.0262886	0	0	2.61655	20.2742	PTGER4;NOTCH3;TCF7L1;JAG1;WNT5B;VWF;LAMB3;EGF;WNT5A;LAMA3;FN1;PPP2R2A;AXIN2;HEYL;DLG2;ITGA7;ITGA5;WNT4
Nitrogen metabolism	4/17	0.000441825	0.0262886	0	0	13.7624	106.309	CA12;CA2;CA4;GLUL
Hippo signaling pathway	11/163	0.00100979	0.0433638	0	0	3.26617	22.5301	BMP2;TCF7L1;RASSF2;DLG2;WNT5B;SERPINE1;WNT5A;PPP2R2A;AXIN2;FGF1;WNT4
Mucin type O-glycan biosynthesis	5/36	0.0010932	0.0433638	0	0	7.22403	49.2581	GALNT12;GALNT6;ST6GALNAC2;GALNT16;GALNT10
Arrhythmogenic right ventricular cardiomyopathy	7/77	0.00153988	0.052356	0	0	4.49055	29.081	TCF7L1;ACTN3;CACNA2D3;ITGA7;ITGA5;CACNG1;CACNG4
Basal cell carcinoma	6/63	0.00261283	0.0777318	0	0	4.71918	28.0665	TCF7L1;BMP2;WNT5B;WNT5A;AXIN2;WNT4
Morphine addiction	7/91	0.00398794	0.105459	0	0	3.73944	20.6585	GABBR2;GABRP;GRK5;GRK4;PDE1A;GABRA3;PDE7A
Gastric cancer	9/149	0.00587892	0.139918	0	0	2.88973	14.8428	SHC4;TCF7L1;WNT5B;EGF;WNT5A;AXIN2;FGF1;CDH17;WNT4
Notch signaling pathway	5/59	0.00961272	0.207984	0	0	4.14224	19.2393	DLL4;KAT2B;NOTCH3;HEYL;JAG1
ECM-receptor interaction	6/88	0.013192	0.232284	0	0	3.2762	14.1799	VWF;LAMB3;LAMA3;FN1;ITGA7;ITGA5
Focal adhesion	10/201	0.0140184	0.232284	0	0	2.35274	10.0401	SHC4;VWF;LAMB3;EGF;PDGFD;LAMA3;FN1;PAK6;ITGA7;ITGA5
Fat digestion and absorption	4/43	0.0146104	0.232284	0	0	4.58135	19.3609	ABCA1;FABP1;NPC1L1;PLA2G2C
Pathways in cancer	20/531	0.0146398	0.232284	0	0	1.77083	7.48	RET;PTGER4;NOTCH3;TCF7L1;JAG1;WNT5B;LAMB3;EGF;WNT5A;LAMA3;FN1;CXCR4;AXIN2;FGF1;RASGRP1;DLL4;HEYL;BMP2;PMAIP1;WNT4
Retinol metabolism	5/68	0.0170603	0.250977	0	0	3.54886	14.4474	ADH4;CYP27C1;DHRS9;RDH16;LRAT
Calcium signaling pathway	11/240	0.0179269	0.250977	0	0	2.15934	8.68367	RET;P2RX6;HRH1;HTR7;EGF;PDE1A;PDGFD;ORAI2;ATP2B4;CXCR4;FGF1
Other types of O-glycan biosynthesis	4/47	0.0197211	0.260757	0	0	4.15433	16.3102	GALNT12;GALNT6;GALNT16;GALNT10
Osteoclast differentiation	7/127	0.0225886	0.282952	0	0	2.61277	9.90321	IL1A;IL1R1;CTSK;BLNK;NFATC2;ACP5;FOSB
Amoebiasis	6/102	0.025437	0.28698	0	0	2.79641	10.2672	SERPINB10;COL3A1;LAMB3;IL1R1;LAMA3;FN1
Pancreatic secretion	6/102	0.025437	0.28698	0	0	2.79641	10.2672	SLC12A2;CA2;PLA2G2C;ATP2B4;SCTR;CFTR
Protein digestion and absorption	6/103	0.0265276	0.28698	0	0	2.76744	10.0446	ACE2;COL18A1;COL3A1;COL16A1;SLC7A8;SLC38A2
MAPK signaling pathway	12/294	0.0306353	0.308981	0	0	1.91212	6.66488	IL1A;DUSP2;IL1R1;EGF;PDGFD;RASGRF2;CACNA2D3;CACNG1;MAPK8IP2;FGF1;RASGRP1;CACNG4
Wnt signaling pathway	8/166	0.0311578	0.308981	0	0	2.26866	7.86928	TCF7L1;WNT5B;BAMBI;WNT5A;NFATC2;AXIN2;LGR6;WNT4
Ras signaling pathway	10/232	0.0336385	0.320239	0	0	2.02097	6.85528	SHC4;HTR7;RASA3;EGF;PLA2G2C;PDGFD;RASGRF2;PAK6;FGF1;RASGRP1
Signaling pathways regulating pluripotency of stem cells	7/143	0.0394047	0.360705	0	0	2.30349	7.44918	WNT5B;WNT5A;ID4;INHBB;PAX6;AXIN2;WNT4
Taste transduction	5/86	0.0415276	0.363481	0	0	2.75767	8.77325	HCN4;GABBR2;PDE1A;GABRA3;HTR1D
Mineral absorption	4/60	0.043246	0.363481	0	0	3.18781	10.0124	VDR;SLC40A1;ATP2B4;STEAP1
Arachidonic acid metabolism	4/61	0.0455072	0.363481	0	0	3.13172	9.67665	GPX3;PLA2G2C;EPHX2;GGT1
GABAergic synapse	5/89	0.0469683	0.363481	0	0	2.65878	8.13129	GABBR2;GABRP;GABRA3;GLUL;SLC38A2
Bile secretion	5/90	0.0488714	0.363481	0	0	2.62736	7.93085	CA2;ABCB4;EPHX1;SCTR;CFTR
Hypertrophic cardiomyopathy	5/90	0.0488714	0.363481	0	0	2.62736	7.93085	CACNA2D3;ITGA7;ITGA5;CACNG1;CACNG4
