# Supplementary material for: PALS1-dependent modulations of mRNA profiles in MDCK II cells grown in non-confluent monolayers and three-dimensional cysts
Source: BMC Genom Data. 2024 Nov 29;25:102. doi: 10.1186/s12863-024-01284-0 (PMC11607895; doi:10.1186/s12863-024-01284-0)
Supplement: Supplementary file 31 — Supplementary Material 31 [file 12863_2024_1284_MOESM31_ESM.xlsx]

## Sheet: DN_EnrichR_KEGG_2021_Human_sbst
Term	Overlap	P.value	Adjusted.P.value	Old.P.value	Old.Adjusted.P.value	Odds.Ratio	Combined.Score	Genes
Viral protein interaction with cytokine and cytokine receptor	6/100	0.0043076	0.427216	0	0	4.18437	22.7938	CXCL10;CSF1;CCL20;CCL2;TNFRSF14;TNFRSF1B
Cytokine-cytokine receptor interaction	11/295	0.00582787	0.427216	0	0	2.55726	13.1574	GHR;CXCL10;CD40;CSF1;CCL20;CD70;TNFSF13;CCL2;TNFRSF14;IL7R;TNFRSF1B
Gastric acid secretion	5/76	0.00610309	0.427216	0	0	4.60657	23.4887	CAMK2B;ITPR1;KCNJ16;KCNJ2;MYLK
Mineral absorption	4/60	0.013246	0.695413	0	0	4.66042	20.1519	MT2A;CYBRD1;SLC30A1;MT1E
Primary immunodeficiency	3/38	0.0199886	0.839522	0	0	5.57994	21.832	CD40;LCK;IL7R
TNF signaling pathway	5/112	0.0285937	0.880195	0	0	3.05109	10.8453	CXCL10;CSF1;CCL20;CCL2;TNFRSF1B
Oxytocin signaling pathway	6/154	0.030934	0.880195	0	0	2.65032	9.21225	CAMK2B;CAMK1D;ITPR1;KCNJ2;MYLK;PIK3R5
Hepatitis C	6/157	0.0335313	0.880195	0	0	2.59727	8.81844	CXCL10;RSAD2;MX1;E2F2;CLDN16;IFIT1
Platelet activation	5/124	0.0415318	0.934692	0	0	2.74174	8.72228	TBXAS1;ITPR1;RASGRP2;MYLK;PIK3R5
