# Supplementary material for: PALS1-dependent modulations of mRNA profiles in MDCK II cells grown in non-confluent monolayers and three-dimensional cysts
Source: BMC Genom Data. 2024 Nov 29;25:102. doi: 10.1186/s12863-024-01284-0 (PMC11607895; doi:10.1186/s12863-024-01284-0)
Supplement: Supplementary file 32 — Supplementary Material 32 [file 12863_2024_1284_MOESM32_ESM.xlsx]

## Sheet: used GO lists
BASIS for these gene lists are:
for cell junctions
GO:0043296: apical junction complex
Cellular Component
Definition: A functional unit located near the cell apex at the points of contact between epithelial cells, which in vertebrates is composed of the tight junction, the zonula adherens, and desmosomes and in some invertebrates, such as Drosophila, is composed of the subapical complex (SAC), the zonula adherens and the septate junction. Functions in the regulation of cell polarity, tissue integrity…
GO:0070160: tight junction
Cellular Component
Definition: A cell-cell junction that seals cells together in an epithelium in a way that prevents even small molecules from leaking from one side of the sheet to the other.
GO:0005912: adherens junction
Cellular Component
Definition:
A cell-cell junction composed of the epithelial cadherin-catenin complex. The epithelial cadherins, or E-cadherins, of each interacting cell extend through the plasma membrane into the extracellular space and bind to each other. The E-cadherins bind to catenins on the cytoplasmic side of the membrane, where the E-cadherin-catenin complex binds to cytoskeletal components and regulatory and signali…
for cell ECM interactions / cell adhesion
GO:0031589: cell-substrate adhesion
Biological Process
Definition: The attachment of a cell to the underlying substrate via adhesion molecules.
GO:0007160: cell-matrix adhesion
Biological Process
Definition: The binding of a cell to the extracellular matrix via adhesion molecules.
GO:0033627: cell adhesion mediated by integrin
Biological Process
Definition: The attachment of a cell, either to another cell or to an underlying substrate such as the extracellular matrix, via an integrin, a heterodimeric adhesion receptor formed by the non-covalent association of particular alpha and beta subunits. PMID:12213832 PMID:14754902
for cell polarization
GO:0007163: establishment or maintenance of cell polarity
Biological Process
Definition: Any cellular process that results in the specification, formation or maintenance of anisotropic intracellular organization or cell growth patterns.

## Sheet: gene list_cell_junctions
AOC1
CYTH3
CLDN11
VCL
CDH1
CTNNA1
YBX3
PKN2
CLDN18
RHOA
PRKCZ
PALS1
ACTB
DLG1
TRAF4
CAMSAP3
ADCYAP1R1
MAGI3
DLG3
EPB41L4B
SORBS1
OCEL1
SH3BP1
VAPA
PARD6A
RPGRIP1L
TJP1
LIN7B
TJP3
CYTH2
LSR
CLDN15
TGFBR1
MPDZ
RIGI
CYTH1
PMP22
RAPGEF2
CCND1
NECTIN1
LIN7A
BVES
CLDN16
AMOTL2
ECT2
FRMD4B
STRN
PARD3B
ASH1L
ARHGEF2
UBN1
TJP2
EPCAM
RAP2C
PARD6B
POF1B
VASP
SYMPK
AMOT
WNK4
CGNL1
NECTIN2
CRB3
NPHP4
PATJ
CRB1
CLDN10
APC
CDK4
TJAP1
SHROOM3
FRMD6
ARHGAP17
MARVELD3
KIFC3
TBCD
ILDR2
CGN
RAB13
NPHP1
ILDR1
USP53
SHROOM2
MTDH
CRB2
PARD3
LIN7C
ESAM
MPP7
ANK3
MAGI1
FRMD4A
MARVELD2
CXADR
JAM2
CLDN17
CLDN8
CLDN12
SHROOM4
F11R
CLDN14
JAML
PLXDC1
MXRA8
FZD5
CLDN1
PRKCI
CLDN19
SHROOM1
MICALL2
CLDN3
CLDN2
AMOTL1
JAM3
CLMP
PLEKHA7
CTNNB1
PDCD6IP
FRMPD2
CLDN20
SYNPO
NHERF4
JUP
CLDN22
NECTIN3
PARD6G
CDH5
MAPK15
RAP2B
CLDN7
IGSF5
ACTG1
CLDN5
CLDN6
CLDN24
SAPCD2
MAGI2
NHS
FBF1
CLDN4
WNK3
OCLN
CTNND1
CCDC85C
CLDN9
C1QTNF5
CLDN25
AJM1
CLDN34
CLDN23
EPPK1
SIPA1L3
AFDN
EPHA2
GJA1
ABI2
ADAM10
ADAM15
ADD1
AHI1
AJAP1
AJUBA
ALOX15B
ANXA1
ANXA2
ARHGAP24
ARVCF
BAIAP2
BAIAP2L1
BMPR2
CCDC85A
CCDC85B
CD99L2
CDC42EP1
CDC42EP4
CDCA3
CDH10
CDH11
CDH12
CDH13
CDH15
CDH17
CDH18
CDH19
CDH2
CDH20
CDH22
CDH24
CDH26
CDH3
CDH4
CDH6
CDH7
CDH8
CDH9
CDHR3
CEACAM1
CNN3
CTNNA2
CTNNA3
CTNND2
DAG1
DLG2
DLG4
DLG5
DLL1
DSC2
DSP
EFNA5
EFNB2
EIF4G2
EPB41L5
EPHA4
EZR
FAT2
FER
FERMT2
FLOT1
FLOT2
FMN1
FRMD5
FRS2
HMCN1
IGSF21
ITGA6
JAG1
JCAD
KLHL24
KRT18
LAMA3
LDB3
LIMD1
LLGL1
LLGL2
LMO7
LYN
MPP3
MPP4
MSN
MYH9
MYO1E
name
NDRG1
NECTIN4
NEXN
NF2
NIBAN2
NOTCH1
OXTR
PAK4
PARK7
PDLIM1
PDLIM2
PDLIM3
PDLIM4
PDLIM5
PDLIM7
PDZD11
PGM5
PIP5K1C
PKP1
PKP2
PKP3
PKP4
PLPP3
PPP1CA
PPP1R9B
PRICKLE4
PTPRK
PTPRM
PVR
RAB10
RDX
RND1
S100A11
SCRIB
SDCBP
SMAD7
SNAP23
SPTBN4
SSX2IP
STXBP6
SYNM
TLN1
TMEM204
TMEM47
TMOD3
TNK2
TNKS1BP1
TRIM29
TRPV4
TSPAN33
VEGFA
VEZT
WTIP
ZYX

## Sheet: gene list_cell_polarity 
ABL1
ABL2
ACTB
ACTR2
ACTR3
ALPK2
AMOT
AMOTL1
AMOTL2
ANK1
ANKFN1
AQP1
ARF4
ARF6
ARFGEF1
ARHGAP35
ARHGEF11
ATN1
BCCIP
BRSK1
BRSK2
CAMSAP3
CAP1
CAP2
CARMIL2
CCL19
CCL21
CCL4
CCR7
CD3G
CDC42
CDC42BPB
CDH5
CDK5RAP2
CDX2
CENPA
CKAP5
CLASP1
CLASP2
CLIC4
CORO7
CRB1
CRB2
CRB3
CRK
CRKL
CRTAM
CTNNA1
CYP26B1
CYRIB
CYTH1
CYTH3
DCTN1
DIAPH3
DLG1
DLG2
DLG3
DLG4
DLG5
DOCK2
DOCK7
DOCK8
DST
DYNLT1
ENKD1
EPHB1
ERBIN
EZR
FAM89B
FAT1
FBF1
FBXW11
FERMT1
FEZ1
FGF10
FGF13
FLOT2
FOXF1
FOXJ1
FRMD4A
FRMD4B
FSCN1
FSCN2
FSCN3
GATA3
GBF1
GJA1
GOLPH3
GPSM1
GPSM2
GSK3B
GSN
HDAC3
HES1
HES5
HTT
IFT20
IGF1R
ILK
INPPL1
INSC
ITGB1
JAM3
KANK1
KAT5
KCNJ8
KIAA1614
KIF20B
KIF25
KIF26B
KIF2C
KIF3A
KRIT1
LAMA1
LHX2
LIN7A
LIN7B
LIN7C
LLGL1
LLGL2
LMNA
MAD2L1
MAP1B
MAP4
MAP7
MAPRE1
MARK2
MCPH1
MISP
MOS
MPP7
MSN
MTCL1
MYH9
MYO18A
MYO9A
name
NCKAP1L
NDC80
NDE1
NDEL1
NEK3
NHERF1
NPHP3
NSFL1C
NUMA1
OOEP
OPHN1
PAFAH1B1
PALS1
PARD3
PARD3B
PARD6A
PARD6B
PARD6G
PARVA
PARVB
PARVG
PATJ
PAX6
PDCD6IP
PDLIM1
PDZD11
PHLDB2
PKD1
PKHD1
PLEKHG3
PLK1
PRICKLE1
PRKCI
PRKCZ
PTK2
PTK7
RAB10
RAB11FIP2
RAC1
RAC3
RACK1
RAP1B
RHOA
RHOBTB1
RHOBTB2
RHOG
RHOJ
RHOQ
RHOU
RHOV
RICTOR
RIPOR2
ROCK1
ROCK2
RPGRIP1L
RUFY3
SAPCD2
SCRIB
SDCCAG8
SFRP5
SH3BP1
SHH
SHTN1
SIPA1
SIPA1L3
SLC9A1
SLC9A6
SNX27
SPAG5
SPDL1
SPINT2
SPN
SPRY1
SPRY2
STK11
STK25
SYNE4
TCF15
TCIRG1
TEK
TRAF3IP2
TTC8
UBXN2B
UST
WDPCP
WDR1
WEE1
WNT11
WNT5A
WNT7A
WNT7B
WWC1
ZW10

## Sheet: gene list_cell_ECM
POLDIP2
ITGAL
ITGA3
ITGA2B
CX3CL1
PKD1
CD44
MYOC
VCL
EPHA3
GPM6B
ARHGAP6
VAMP3
NEXMIF
PIK3CB
PKP2
LIMCH1
SLK
COL17A1
ATXN3
RHOA
PRKCZ
ROCK1
TESK2
CDC42
MAP4K4
ACTN1
LIMS2
FERMT2
ST6GAL1
CLASP1
NTN4
CAMSAP3
ACTN2
FBLN1
ITGA8
CARMIL1
COL5A3
GSK3B
ITGB5
ITGAE
COL16A1
CTTN
EPDR1
CEACAM6
FAT2
TRIP6
NID2
CASS4
SIGLEC1
PXN
SLC9A1
LAMB1
ITGA6
ANGPT2
CCDC80
TRPM7
TYRO3
UNC13D
SORBS1
JAK2
ABL1
NRP1
MADCAM1
CRKL
PPM1F
TRIOBP
PDGFB
STK4
FERMT1
JAG1
ARHGEF7
OLFM4
MSLN
CORO1A
FOXF1
CORO2B
SFRP1
GFUS
FGL1
CDK6
ITGB8
SERPINE1
AGR2
ECM2
KANK1
TESK1
SPOCK2
C1QBP
COL1A1
DUSP3
VTN
BST1
TECTA
LPXN
MDK
VWF
CORO1C
MYF5
GCNT2
NEDD9
PPARD
BVES
SRF
DUSP22
VEGFA
HRG
BCL6
CSPG5
EPB41L5
ITGB6
ITGA4
FN1
NID1
GBP1
APOA1
KIF14
CCN2
ITGB1BP1
ONECUT2
TEK
TNN
SORBS3
PTK2B
PLG
HOXA7
PLAU
PREX1
SDC4
LYPD3
RREB1
WNT1
CCR7
RRAS
HTN1
MACF1
SGCE
KDR
RAC2
MKLN1
HOXD3
ATP1B2
AJUBA
ACTN4
LAMA5
DEFB118
CCL25
PPFIA1
TIMM10B
ITGB4
RIN2
PTPRA
ANGPTL3
POSTN
LYVE1
ROCK2
CD36
CD63
ITGA7
LAMC1
THSD1
RAC1
MYO1G
TLN1
CCL21
TMEM8B
THBS1
ITGA11
SMAD6
RAB1A
EMILIN1
ITGAV
AP1AR
PARVG
PPFIA2
ACVRL1
ITGB7
FBLN5
ITGAX
CDH11
CDH13
SKAP1
MINK1
TBCD
CCN1
ITGA10
PIP5K1A
ADAM15
WDPCP
ITGA9
COL8A1
PHLDB2
MUC4
PIK3R1
RASA1
EPHA1
CASK
DOCK5
CDKN2A
NOTCH1
RSU1
HSD17B12
PTPRJ
FERMT3
TAOK2
ITGB1
DOCK1
ADAMTS12
FER
PTPRO
CCL28
SPOCK1
DMP1
UTRN
PTPRK
DAB2
BCL2L11
MERTK
CD96
THY1
ABI3BP
ANGPT1
EPHB1
OTOA
FZD7
WHAMM
TIAM1
ITGAD
MMP14
BRAF
RADIL
EDA
DMTN
ZYX
ITGB2
ADAMTS13
COL26A1
ITGA5
ALOX15
PDPN
WNT4
VCAM1
SNED1
DISC1
ARPC2
FBLN2
CLASP2
ADAMTS9
MELTF
ITGA2
EDIL3
EGFLAM
RELL2
DLC1
MICALL2
CDK5
FREM1
SVEP1
TSC1
VWA2
JAM3
ILK
AKIP1
GREM1
SMAD3
CRK
AXL
TTYH1
DAPK3
CTNNB1
FAM107A
TNXB
COL3A1
ADAM9
NPNT
THBS3
EFNA1
PTK2
ANTXR1
RAC3
LIMS1
ONECUT1
ITGAM
SEMA3E
PKHD1
HAS2
PRKCE
FGG
FGA
FGB
BCL2
PTEN
EFEMP2
WASHC2C
HPSE
RHOD
NDNF
DAG1
PEAK1
JUP
CD34
FZD4
FUT1
ACER2
RCC2
CALR
MYADM
EPHB3
GAS6
PRKX
ACTG1
TACSTD2
EFNA5
CSF1
CIB1
P4HB
NF2
BCR
BCAM
SPRY4
PARVB
VWC2
PLET1
APOD
AJAP1
NF1
FLNA
SRC
COL13A1
PARVA
S100A10
LDB1
EGFL6
CD3E
L1CAM
DMD
DDR1
VIT
ARL2
EMP2
ITGA1
STRC
STON1
ACTN3
FMN1
ITGB3
MMP12
SRGAP2
SRCIN1
SNAI2
WNK1
EPHA8
TESC
ICAM1
TGFB2
IFT74
PIEZO1
PIK3CG
PTPN6
NCKAP1L
LIF
PODXL
EMILIN2
SWAP70
CCN3
CYP1B1
MMRN1
EPHA2
SFRP2
ADAM17
PDE3B
CXCL13
PLPP3
SYK
RET
FBN1
P2RY12
FOXC2
PTPN11
EXT1
MUC1
FYB2
ADA
DPP4
LYN
CCL5
